# Supplementary material for: Simvastatin Significantly Reduced Alcohol-Induced Cardiac Damage in Adolescent Mice
Source: Cardiovasc Toxicol. 2024 Jan 23;24(1):15–26. doi: 10.1007/s12012-023-09821-6 (PMC10838240; doi:10.1007/s12012-023-09821-6)
Supplement: Supplementary file 1 — Supplementary file1 (XLSX 109 KB) [file 12012_2023_9821_MOESM1_ESM.xlsx]

## Sheet: Raw data
Simvastatin significantly reduced alcohol-induced cardiac damage in adolescent mice
Makgotso Nchodu1, Alice Efuntayo1, Robin du Preez1, Hasiena Ali1 and Oladiran I Olateju1
1School of Anatomical Sciences, Faculty of Health Sciences, University of the Witwatersrand, 7 York Road, Parktown, 2193, Johannesburg, South Africa.
Hematoxylin & eosin staining														Masson Trichrome staining							Tumour necrosis factor-alpha immunohistochemistry
Cardiomyocyte area (µm2)							Cardiomyocyte diameter (µm)							Collagen Distribution (%)							Tumour necrosis factor-alpha Distribution (%)
	NT	SIM	ALC	ALC+SIM5	ALC+SIM15			NT	SIM	ALC	ALC+SIM5	ALC+SIM15			NT	SIM	ALC	ALC+SIM5	ALC+SIM15			NT	SIM	ALC	ALC+SIM5	ALC+SIM15
Female	208.45	199.9	280.2	137.61	230.89		Female	43.7	23.82	32.21	23.47	35.59		Female	0.954186	2.4972	15.1733	2.53115	5.59751		Female	10.4701	13.5528	35.4965	9.85759	18.9333
Female	254.86	159.26	217.46	213.99	230.73		Female	39.01	24.87	26.25	23.16	23.36		Female	7.84452	3.30594	16.3545	1.24754	4.04519		Female	13.9203	20.4108	40.5655	10.0201	17.9963
Female	453.57	103.71	209.03	221.23	294.97		Female	34	18.25	21.62	25.06	30.97		Female	7.16045	3.88628	15.704	1.49769	3.70086		Female	13.0673	18.1532	38.5361	4.6114	13.5087
Female	338.37	172.92	415.8	263.83	328.97		Female	47.38	24.23	33.55	22.15	33.24		Female	8.69179	3.95269	17.0781	1.28868	3.51963		Female	6.56727	8.87789	42.2726	4.49368	20.5126
Female	249.6	136.89	469.2	235.24	164.9		Female	40.94	25.84	25.78	20.6	23.03		Female	11.5888	4.07133	11.6265	1.19647	3.37799		Female	8.81072	5.60484	38.9592	8.76003	41.8361
Female	468.33	127.47	215.28	310.17	297.45		Female	45.81	20.18	22.46	30.38	32.4		Female	7.73592	4.37457	11.8427	1.27845	8.85933		Female	7.09857	6.7282	36.2299	11.1337	30.9748
Female	260.55	133.05	335.48	269.57	249.31		Female	40.22	26.84	27.18	33.57	19.73		Female	4.71836	4.91016	7.10325	5.10947	3.93514		Female	11.0868	8.69324	39.9952	9.12331	32.2682
Female	271.32	93.7	255.82	295.43	253.51		Female	35.86	20.34	30.36	26.21	29.93		Female	6.05078	4.96099	13.6226	4.94985	2.76712		Female	10.7893	5.24696	41.2824	11.9628	31.9415
Female	306.6	109.81	472.72	91.23	122.15		Female	43.63	14.65	48.99	13.47	17		Female	4.13267	5.01235	8.2595	9.40557	4.73746		Female	5.44145	7.76138	36.5434	10.5966	41.0056
Female	417.45	111.76	343.45	339.76	335.21		Female	43.94	14.87	51.43	26.26	25.82		Female	2.01365	5.29991	7.6073	16.1087	1.71822		Female	7.41802	7.08767	35.5325	13.9889	55.6814
Female	326.55	103.5	355.11	317.2	156.33		Female	46.84	14.57	32.32	27.75	16.77		Female	3.25193	5.38783	7.591	26.4243	3.26717		Female	6.45592	8.02315	36.3626	7.61318	43.2016
Female	379.94	143.38	523.04	189.91	259.37		Female	43.93	27.41	53.43	20.71	34.19		Female	1.15196	5.64786	3.40051	24.3438	2.48114		Female	7.49286	6.48076	37.4847	9.77937	40.3876
Female	232.56	77.73	206.02	294.17	331.3		Female	35.82	15.5	26.49	21.39	29.5		Female	1.06274	5.75849	18.221	6.26669	2.48881		Female	6.13252	3.75603	40.0027	12.3639	25.0841
Female	326.34	101.51	295.07	100.86	271.92		Female	31.56	16.47	37.07	13.63	23.31		Female	1.95438	5.87833	13.3793	7.23192	3.81072		Female	10.0604	3.07788	39.7979	11.8975	19.5409
Female	308.51	215.22	464.68	186.64	234.02		Female	38.16	39.92	38.06	21.76	23.63		Female	6.70192	6.05078	14.4764	8.24132	3.17602		Female	9.4701	0.372155	38.5897	12.1256	55.4271
Female	307.5	220.72	330.06	218.36	179.35		Female	36.78	26.1	27.59	18.69	26.35		Female	0.327305	6.11569	4.14882	7.90061	3.22666		Female	9.4701	0.229311	41.5982	14.9149	44.9499
Female	322.69	125.17	462.25	362.8	172.2		Female	46.39	20.55	40.2	33.43	30.69		Female	0.274209	6.49146	11.4992	8.7961	3.14796		Female	8.15196	7.24031	36.4954	17.3071	27.6885
Female	255.5	115.98	398.73	215.28	261.34		Female	49.59	21.35	48.19	34.36	30.96		Female	5.17101	6.59163	7.31163	7.82793	1.41753		Female	3.07219	1.87678	39.0407	4.88084	27.4225
Female	332.64	151.59	392.09	205.88	233.46		Female	49.84	7.03	49.88	18.36	40.9		Female	4.97704	6.95756	13.2935	6.21624	0.88397		Female	9.01225	6.47473	42.0014	7.96788	12.7208
Female	226.43	238.37	341.29	269.51	304.1		Female	31.19	34.94	43.92	18.84	35.98		Female	5.02339	8.11159	7.04673	7.83251	0.555363		Female	10.8308	4.50227	40.5648	7.81327	13.6196
Female	206.62	317.48	276.52	369	307.69		Female	24.63	35.76	29.54	20.47	29.78		Female	6.33473	8.2011	5.04239	6.62124	2.11945		Female		15.1504	35.9108	7.92289	31.9475
Female	397.28	234.64	298.35	305.59	221.13		Female	31.1	29.14	26	31.18	29.57		Female	11.9211	9.17433	10.0044	26.5654	1.00265		Female		13.5481	37.5575	11.1065	40.5623
Female	417.64	161.7	267.52	225.36	267.13		Female	29.27	24.61	37.92	25.25	34.71		Female	8.53178	9.52874	14.1294	22.5731	0.622733		Female		20.0964	35.9926	7.3615	33.7817
Female	270.17	212.34	398.41	206.93	256.58		Female	21.37	31.44	41.31	19.12	28.82		Female	5.7907	10.0326	20.2455	19.3677	0.885079		Female		13.3442	37.6997	5.13407	39.4174
Female	251.99	169.74	451.79	287.48	211.85		Female	23.89	24.01	41.99	30.53	20.02		Female	5.84877	10.0735	21.9799	12.2549	1.56375		Female		13.9527	29.6584	7.94526	8.57769
Female	381.59	163.71	416.81	291.6	220.37		Female	42.48	23.25	37.19	26.84	40.63		Female	6.63291	10.2849	18.6709	14.0781	3.91556		Female		21.6911	29.0457	11.5751	14.5571
Female	262.55	235.07	421.15	87.64	229.81		Female	31.8	30.71	38.16	19.09	32.44		Female	11.2395	10.2893	13.2858	6.51297	6.48317		Female		22.6037	31.2882	15.1875	8.79022
Female	388.83	192.64	175.4	101.51	232.14		Female	37.68	28.46	22.53	17.7	25.45		Female	5.13744	10.8835	12.2064	6.72275	4.66175		Female		20.3493	31.3878	14.3261	7.17284
Female	269.35	233.53	359.27	107.88	238.1		Female	32	37.14	29.13	16.5	37.35		Female	4.56592	11.0173	18.4651	9.60788	3.57615		Female		4.05179	36.5688	10.0424	9.03795
Female	411.86	195.57	260.99	102.01	238.66		Female	30.18	39.68	25.78	18.54	34.54		Female	3.1685	11.1701	21.3859	16.3157	4.87707		Female		12.1868	39.7152	15.2249	5.3044
Female	311.97	124.22	279.24	125.7	231.43		Female	21.16	31.69	27.92	18.59	20.89		Female	1.95872	11.8478	19.8224	8.52898	4.91831		Female		9.24537	38.5972	10.2303	6.06732
Female	192.42	193.75	171.3	88.72	226.31		Female	26.11	34.76	19.54	14.9	25.05		Female	1.7039	13.6829	16.8275	13.7967	5.7786		Female		9.58623	40.7741	15.8433	19.6162
Female	291.46	142.81	276.72	104.38	286.06		Female	33.36	16.58	27.1	23.95	30.11		Female	1.96306	15.2162	13.1627	23.1626	6.72999		Female		11.2077	31.5204	10.3801	17.3549
Female	282.37	176.44	288.82	150.47	322.73		Female	39.54	29.79	22.91	15.15	30.91		Female	1.81443	16.1032	13.3311	11.3164	3.81906		Female		2.11839	31.5209	6.9551	17.843
Female	383.29	135.26	209.57	100.39	316.48		Female	35.64	30.04	20.87	20.03	37.76		Female	3.24494	16.5077	16.0359	15.7138	4.8668		Female		4.09799	33.4351	9.36627	29.42
Female	337.59	152.46	204.35	85.73	255.56		Female	14.23	22.54	25.61	16.15	31.14		Female	2.30334	8.29094	14.2903	5.07268	9.66691		Female		13.1957	28.2349	15.7071	30.2563
Female	417.3	214.6	181.69	94.76	168.67		Female	34.54	33.78	25.78	23.64	32.8		Female	2.96605	10.0267	15.7436	11.3601	7.75829		Female		11.6831	36.2354	3.80628	8.31737
Female	465.38	368.95	380.3	114.85	293.84		Female	42.59	35.17	27.45	19.56	35.25		Female	4.09558	10.4535	15.1214	7.20028	9.30609		Female		6.41609	26.7567	2.53062	22.177
Female	416.17	326.78	462.94	123.83	299.06		Female	39.66	35.05	43.43	21.49	37.3		Female	2.34332	11.7665	16.9089	5.83169	9.14366		Female		19.1301	40.4835	4.352	26.6374
Female	367.96	340.24	355.36	110.97	302.2		Female	42.56	39.59	29.56	31.36	37.44		Female	6.10966	12.386		7.56216	9.2215		Female			26.4116	13.6237	8.25516
Female	296.36	222.18	378.72	221.8	270.7		Female	39.45	36.3	31.13	28.64	33.57		Female	2.79707	15.4445		1.71841	9.61613		Female				3.39246	4.69261
Female	281.57	195.21	323.47	186.32	240.38		Female	30.88	23.8	32.08	28.58	34.33		Female	4.3696	8.39709		2.25969			Male	5.6996	1.66879	42.7118	21.8441	7.86275
Female	317.53	227.68	248.69	177.19	286.65		Female	42.6	32.88	26.93	22.49	35.8		Female	4.89834	10.8892		7.43861			Male	6.18919	0.743007	36.4035	21.8401	14.8427
Female	391.67	268.38	316.93	230.64	332.07		Female	42.49	36.62	31.9	27.68	29.64		Female		13.1354					Male	2.44097	10.3378	46.7916	21.7967	8.98568
Female	281.69	184.52	340.55	177.15	280.86		Female	34.73	19.87	31.62	34.56	30.72		Female		13.6757					Male	2.03029	7.45462	31.6222	24.3621	11.9106
Female	353.83	250.35	312.69	111.82	339.77		Female	32.32	34.47	23.42	16.41	33.07		Male	6.60421	2.49122	9.26678	2.09838	13.9891		Male	3.40659	3.28241	45.5844	11.0316	29.6822
Female	351.48	216.24	315.05	99.7	321.11		Female	33.71	30.26	20.89	17.92	34.56		Male	9.90774	2.95052	11.1833	3.20394	13.567		Male	27.3328	11.4754	43.6157	13.4124	26.7743
Female	293.49	150.53	240.26	87.85	206.02		Female	41.05	28.55	24.62	17.16	26.73		Male	10.2154	2.99373	17.1741	2.32436	12.7785		Male	21.185	11.1502	45.835	30.3732	25.8134
Female	356.34	91.23	285.25	167.31	187.75		Female	46.48	17.67	27.78	20.36	20.99		Male	10.6505	3.19628	16.6913	2.15476	18.0395		Male	10.3127	12.8811	31.8786	31.0492	29.8147
Female	457.57	169.1	296.57	106.67	116.16		Female	39.06	32.94	25.98	22.6	19.09		Male	3.22478	3.21653	14.3029	4.61478	13.256		Male	13.7449	11.2664	30.0736	35.0876	27.3589
Female	353.94	150.3	361.23	69.51	298.98		Female	31.55	33.28	28.83	11.12	37.89		Male	6.05102	3.2609	17.208	4.98828	19.6629		Male	7.43128	7.81047	48.2187	48.3662	41.7378
Female	311.13	163.42	308.69	127.13	260.03		Female	40.18	30.77	25.86	18.51	43.14		Male	10.6657	3.42785	12.7507	3.00149	13.5274		Male	5.95115	14.3078	42.196	39.0816	25.9096
Female	350.7	238.28	365.83	146.68	315.18		Female	41.85	32.6	20.1	22	36.37		Male	9.60325	3.61844	10.0428	2.51833	16.9675		Male	11.5128	20.2011	43.1457	38.0932	15.3191
Female	240.26	107.72	460.54	124.58	257.04		Female	38.78	16.39	32.65	17.49	32.44		Male	9.25834	3.7635	13.0912	2.29943	11.5038		Male	16.4239	29.1313	28.1055	38.6948	26.6176
Female	214.42	197.81	548.62	161.83	199.01		Female	29.93	27.09	42.64	24.87	24.56		Male	8.84269	3.96793	11.0363	3.59669	15.4894		Male	4.2064	29.3062	32.5832	38.4572	17.4824
Female	217.77	207.55	166.13	148.89	175.11		Female	25.41	28.73	22.9	20.26	28.46		Male	6.01476	4.40297	17.7366	1.83685	12.9705		Male	6.9116	20.8619	45.6501	30.6845	23.2933
Female	261.22	204.46	449.87	211.93	322.06		Female	18.48	29.74	36.04	32.26	39.11		Male	3.7379	4.56096	7.37519	1.54688	10.0386		Male	8.69025	13.2939	30.7954	51.1424	21.5225
Female	342.94	122.53	376.71	260.68	208.25		Female	30.59	23.2	19.13	28.48	22.02		Male	5.04258	4.59631	10.5847	2.02884	11.8851		Male	8.63016	29.7391	31.7459	51.6056	32.3205
Female	232.4	166.65	388.83	59.49	241.05		Female	28.78	24.96	22.25	12.66	26.88		Male	4.65133	4.71369	9.78511	2.95014	14.0303		Male	16.3221	28.4242	40.4572	38.1963	26.7554
Female	395.69	125.33	430.31	71.66	302.51		Female	37.05	25.9	37.19	11.73	25.13		Male	9.03024	4.77315	4.37278	3.44483	14.8367		Male	18.5913	14.9806	44.5641	23.494	31.9228
Female	259.32	101.86	449.41	114.64	289.44		Female	26.97	23.95	48.03	23.9	39.43		Male	5.86487	5.03274	15.5383	3.57345	10.8981		Male	9.81327	13.4424	45.9986	18.8033	27.4291
Female	342.19	156.11	538.38	84.1	173.51		Female	40.7	18.06	48.01	13.18	30.55		Male	11.4841	5.05194	16.9595	5.75492	19.29		Male	11.7975	12.7767	31.5322	34.4228	9.41937
Female	297.82	126.59	481.16	141.37	236.59		Female	47.79	18.65	30.29	27.24	24.9		Male	10.8045	5.22637	18.8885	0.56766	5.59751		Male	22.1764	11.352	45.6976	29.2264	16.4393
Female	282.99	113.67	414.3	76.67	191.37		Female	33.53	16.68	48.51	18.05	26.51		Male	10.8362	6.32031	17.9851	1.61704	4.04519		Male	17.2061	16.1174	40.1761	44.3683	15.0939
Female	254.19	110.92	148.5	128.59	205.76		Female	23.73	20.78	16.64	20.92	28.28		Male	4.59201	6.8409	7.35238	4.35407	3.70086		Male	12.4481	16.0998	37.3504	43.1599	16.5208
Female	355.07	105.29	252.4	159.44	256.55		Female	26	22.45	20.37	16.91	28.66		Male	12.1217	7.01264	13.3333	4.70187	3.51963		Male	11.1259	20.1656	34.5074	37.8677	19.6477
Female	237.25	128.74	320.64	90.86	307.46		Female	21.16	28.91	21.71	22.86	32.32		Male	16.365	7.22082	13.6979	6.04196	3.37799		Male	15.7075	16.0321	31.0459	24.3396	23.8573
Female	248.95	125.42	220.68	198.47	306.94		Female	17.05	15.92	28.63	32.98	25.02		Male	11.608	7.42737	15.7854	8.58714	8.85933		Male	20.8285		47.3994	32.1856	16.5802
Female	217.2	123.48	425.41	138.17	210.75		Female	19.15	20.67	48.72	20.72	23.53		Male	9.49397	7.47126	17.094	4.60388	3.93514		Male	9.66464		33.2145	22.7667	19.9617
Female	186.09	116.37	193.62	203.02	206.69		Female	23.78	20.2	24.95	38.14	33.89		Male	12.9951	8.64651	13.1264	7.21229	2.76712		Male	28.8062		42.3098	27.6011	42.1401
Female	151.53	164.36	263.88	198	133.17		Female	14.76	24.65	23.34	24.33	35.67		Male	7.39318	8.71957	9.42945	9.49904	13.8365		Male	4.49286		45.1935	20.6397	32.9533
Female	312.03	138.8	272.7	187.62	275.21		Female	24.79	21.25	40.33	15.77	36.34		Male	5.91141	11.6575	11.5706	2.51591	11.9793		Male	8.41363		30.912	14.6819	20.6896
Female	238.85	152.12	354.33	149.12	289.25		Female	18.46	25.89	32.82	27.99	37.04		Male	3.33353	12.7917	6.57866	3.20804	19.4921		Male	9.44763		31.2467	19.9137	26.2719
Female	222.47	237.51	347.94	100.41	243.83		Female	22.53	38.17	29.99	20.43	29.27		Male	2.17462	12.8192	10.2411	2.82716	19.1931		Male	13.2091		44.8784	50.7791	32.6583
Female	363.29	225.82	263.95	301.96	134.92		Female	33.88	30.13	21.02	31.24	39.35		Male	3.10798	13.3124	10.1785	3.51963	20.0272		Male	7.21373		46.7306	34.0464	44.3262
Female	148.75	198.03	320.33	214.57	259.46		Female	22.37	28.76	44.47	34.59	34.7		Male	4.54032	14.5768	10.3323	2.7242	22.674		Male	10.1039		39.5443		39.8964
Female	305.98	133.16	253.93	159.07	201.27		Female	32.53	5.31	49.07	26.37	25.21		Male	7.94488	15.482	22.3879	8.1576	19.4728		Male	8.60933				39.9666
Female	181.95	129.54	290.05	156.57	245.31		Female	19.16	19.31	35.75	22.7	26.55		Male	4.10508	15.8186	22.1404	12.1546	13.2168		Male	10.5164
Female	126.08	282.48	298.55	88.15	203.41		Female	15.21	24.24	48.5	12.77	27.75		Male	3.71957	8.77677	14.3632	10.055	24.2607
Female	193.36	132.41	462.94	151.97	181.52		Female	23.36	17.94	37.93	27.11	18.94		Male	3.13305	10.1178	16.1609	9.55575	19.2731
Female	344.19	232.31	498.27	92.61	156.01		Female	34.65	37.45	44.91	16.54	31.22		Male	10.9029	11.5337	21.0458	11.4098	23.1661
Female	135.65	135.74	281.42	79.07	264.43		Female	17.76	25.53	21.83	13.99	35.98		Male	9.69218	12.9454	22.1818	6.58902	20.0534
Female	317.93	260.12	191.4	62.41	167.01		Female	37.34	38.35	23.11	9.6	28.64		Male	14.4606		21.6294	5.06501	14.7984
Female	363.9	138.29	295.31	184.16	248.72		Female	25.19	25.87	32.05	23.9	35.61		Male	13.0616			9.68441	14.4803
Female	344.19	132.77	144.9	125.38	203.37		Female	34.65	14.32	13.89	13.24	28.56		Male	15.8529
Female	127.51	233.07	147.8	144.09	245.12		Female	19.62	37.32	16.17	20.98	30.88		Male	7.72613
Female	133.2	164.96	187.82	118.15	345.36		Female	17.53	28.55	21.9	22.63	31.56		Male	9.32673
Female	217.78	207.32	211.44	113.61	284.4		Female	24.19	33.45	25.71	14.73	33.11		Male	8.66276
Female	323.21	189.21	111.58	83.57	128.88		Female	22.11	33.55	13.55	14.93	22.41
Female	154.26	253.51	340.68	91.85	287.83		Female	17.77	22.71	32.34	18.42	36.6
Female	363.15	295.46	603.95	126.59	149.2		Female	27.96	29.52	32.65	22.11	21.62
Female	385.71	257.44	475.33	72.74	212.64		Female	36.61	20.02	36.4	18.24	25.93
Female	247.04	211.27	354.61	83.53	235.83		Female	29.28	36.18	26.31	14.01	36.42
Female	229.04	160.6	487.32	121.95	185.26		Female	26.1	27.6	36.92	18.16	20.34
Female	256.72	157.24	500.69	129.01	110.35		Female	24.26	25.09	39.22	20.04	18.93
Female	309.44	143.72	467.27	86.17	169.37		Female	28.9	27.89	40.75	12.26	27.03
Female	222.31	189.39	414.7	137.51	165.15		Female	29.04	19.66	30.14	19.76	21.82
Female	278.39	254.51	494.6	149.31	131.98		Female	30.74	32.48	35.13	18.61	27.38
Female	170.16	186.84	424.05	88.19	292.82		Female	20.65	31.32	41.7	16.19	38.1
Female	205.46	238.87	539.47	113.82	271.6		Female	25.37	25.99	44.26	22.21	27.76
Female	147.46	212.23	445.02	273.95	128.28		Female	20.45	27.39	43.24	36.2	26.27
Female	222.11	151.17	463.83	316.86	110.17		Female	26.48	15.45	46.95	27.3	19.43
Female	189.94	236.09	270.8	355.12	114.63		Female	26.12	27.19	37.9	31.49	29.32
Female	293.19	339.09	285.08	226.97	130.79		Female	34.96	39.18	30.09	35.57	16.6
Female	292.83	276.28	392.67	217.81	94.74		Female	32.41	33.47	25.83	23.57	24.61
Female	224.05	170.35	384.22	222.35	136.27		Female	34.12	29.75	32.69	25.8	16.48
Female	247.67	149.57	376.81	197.88	86.37		Female	35.77	13.92	36.18	30.37	23.74
Female	238.72	119.14	539.32	294.12	122.36		Female	32.66	17.77	38.67	34.01	23.5
Female	186.18	106.25	568.87	213.14	152.8		Female	26.56	18.88	42.64	26.87	29.61
Female	205.77	141.12	423.43	106.98	134.14		Female	28.14	18.51	34.48	16.16	22.6
Female	165.42	119.6	265.37	116.56	158.57		Female	19.89	19.99	25.08	24.69	30.88
Female	277.63	56.89	379.34	176.16	224.77		Female	22.87	14.06	35.96	22.45	30.22
Female	379.7	115.09	304.81	189.34	140.82		Female	35.69	20.87	35.71	19.5	25.76
Female	379.12	132.67	315.24	196.73	168.83		Female	34.39	19.32	21.71	31.69	12.52
Female	281.09	220.02	369.06	222.52	111.79		Female	31.8	31.55	37.2	26.91	23.52
Female	268.34	228.54	608.02	128.9	98.67		Female	30.97	35.18	43.99	16.53	21.64
Female	261.64	212.19	539.81	182.64	195.48		Female	22.43	22.9	39.75	17.54	22.86
Female	415.86	169.02	394.94	340.13	110.63		Female	39.59	26.99	30.62	31.8	20.62
Female	299.04	96.43	474.15	241.42	133.69		Female	32.47	21.92	49.98	27.2	27.47
Female	229.77	261.4	434.79	149.04	109.19		Female	24.73	30.84	36	21.71	21.03
Female	427.06	101.01	382.08	160.01	84.73		Female	39.25	20.5	28.95	15.56	15.82
Female	468.17	133.86	550.81	140.44	147.07		Female	39.18	25.67	45.14	13.71	23.33
Female	295.14	172.63	243.46	143.83	107.39		Female	33.13	18.71	27.29	27.2	20.99
Female	311.97	153.18	507.35	171.13	126.36		Female	38.13	22.46	42.94	20.08	26.98
Female	319.65	111.87	296.21	196.05	111.37		Female	25.53	17.8	29.1	19.4	20.24
Female	272.417	172.56	549.2	126.33	85.51		Female	30.78	24.63	47.64	17.56	16.04
Female	311.16	192.11	255.86	166.95	110.82		Female	28.14	29.37	26.5	14.87	26.29
Female	295.31	269.28	595.81	266.35	102.47		Female	31.25	29.91	39.24	30.54	23.69
Female	218.15	262.18	283.29	128.21	95.75		Female	25.58	31.99	33.11	19.23	26.12
Female	275.33	156.46	451.46	228.61	120.17		Female	35.67	23.47	36.4	22.86	25.18
Female	189.47	176.83	418.48	194.61	129.89		Female	27.01	25.25	30.09	21.87	26.48
Female	276.83	179.84	182.62	134.94	99.3		Female	23.58	33.41	19.9	15.63	25.23
Female	246.39	247.42	469.17	138.7	51.48		Female	25.85	30.81	38.47	20.91	14.13
Female	335.99	189.75	469.72	112.61	122.91		Female	30.51	23.24	33.46	16.9	15.17
Female	280.61	122.11	316.89	88.5	127.69		Female	34.65	22.01	27.83	16.71	23.64
Female	308.26	229.05	531.14	120.98	125.98		Female	35.17	22.93	39.76	24.31	27.32
Female	306.07	224.74	365.57	104.86	66.81		Female	35	26.13	32.93	16.66	15.17
Female	160.85	156.91	225.27	172.35	118.57		Female	26.76	23.24	27.16	29.27	27.47
Female	242.68	169.92	299.59	105.9	180.51		Female	27.23	17.53	36.89	21.47	35.38
Female	282.62	147.71	307.78	347.78	175.1		Female	27.99	15.65	27.81	37.98	37.85
Female	176.63	254.26	363.39	145.07	95.63		Female	30.81	32.32	28.7	30.22	25.75
Female	257.19	308.76	351.68	213.63	156.51		Female	33.86	35.67	34.23	29.92	34.86
Female	188.64	216.94	208.5	102.4	169.89		Female	26.61	29.67	30.11	19.29	32.56
Female	284.64	169.77	269.77	109.73	156.44		Female	37.18	19.41	29.29	18.59	27.82
Female	255.67	185.14	279.64	221.3	136.84		Female	27.47	18.37	22.12	26.38	24.17
Female	414.57	233.59	266.08	151.09	80.83		Female	45.73	23.73	18.95	17.56	17.24
Female	433.19	154.68	383.26	104.08	134.97		Female	41.9	26.84	44.33	19.32	15.76
Female	367.79	138.26	474.77	104.04	90.42		Female	43.29	16.19	32.38	17.91	18.78
Female	325.35	212.9	284.01	169.29	118.68		Female	31.24	27.38	23.26	26.45	17.84
Female	445.29	201.32	357.82	133.58	108.93		Female	38.2	24.59	32.44	12.61	20.63
Female	223.29	228.22	440.03	187.71	152.03		Female	28.29	33.41	33.87	23.91	33.53
Female	312.97	142.3	508.02	133.98	123.64		Female	36.22	18.88	40.56	22.42	22.8
Female	244.31	157.18	356.58	291.4	125.84		Female	27.54	20.69	23.66	32.32	17.73
Female	418.69	153.78	526.55	311.91	176.01		Female	39.64	25.06	46.22	37.3	18.34
Female	411.38	118.09	527.43	230.61	124.05		Female	46.44	17.88	39.8	35.36	26.4
Female	487.23	170.77	333.81	281.46	89.84		Female	28.47	29.77	45.55	33.17	19.01
Female	407.54	186.35	229.5	215.28	149.88		Female	38.15	24.51	28.06	18.96	19.16
Female	156.41	102.05	346.12	272.93	91.41		Female	25.36	17.69	27.33	30.01	18
Female	260.68	218.69	397.66	184.09	155.64		Female	29.03	26.34	46.01	36.62	22.76
Female	250.74	110.38	345.68	183.75	131.03		Female	30.41	17.68	34.54	30.8	17.04
Female	293.44	145.46	604.95	272.65	79.93		Female	31.41	26.58	33.75	38.96	18.39
Female	393.14	108.82	472.53	248.62	137.84		Female	39.2	12.88	37.14	35.08	17.91
Female	327.7	165.8	354.51	310.31	175.21		Female	33.21	19.84	26.61	30.15	37.47
Female	256.88	223.4	488.32	202.69	68.4		Female	25.36	33.03	37.92	31.92	14.25
Female	353.96	218.63	511.69	269.67	130.34		Female	32.8	29.72	31.32	33.67	28.1
Female	250.3	321.15	469.17	105.41	204.4		Female	23.22	28.45	42.75	14.39	24.62
Female	292.33	382.68	417.79	168.2	272.2		Female	28.5	35.51	32.64	30.42	33.61
Female	185.51	246.87	496	170.8	114.16		Female	20.01	24.97	36.13	19.25	24.88
Female	318.35	333.04	483.65	127.58	125.57		Female	36.26	34.47	47.07	18.42	18.52
Female	185.9	351.97	529.47	141.11	93.32		Female	28	30.67	36.86	13.62	21.77
Female	297.93	322.92	390.38	114.48	119.22		Female	31.93	37.75	41.39	16.87	21.9
Female	261.72	254.24	493.02	115.52	98.37		Female	39.3	34.59	39.35	18.16	18.85
Female	220.35	117.45	459.43	107.83	114.66		Female	33.41	18.84	29.4	21.12	18.44
Female	234.6	184.59	633.76	106.86	145.21		Female	25.65	31.08	42.65	17.02	21.98
Female	202.26	129.55	590.97	90.37	145.34		Female	29.83	20.42	42.09	22.24	16.7
Female	346.89	133.65	576.55	69.68	131.46		Female	24.94	21.91	23.91	11.14	25
Female	219.18	190.59	595.31	99.8	98.45		Female	31.56	35.68	46.4	18.91	18.03
Female	269.28	102.08	518.78	117.9	118.11		Female	30.11	11.99	29.61	15.33	25.27
Female	282.66	212.8	486	188.27	97.95		Female	26.28	35.05	32.79	26.95	16.99
Female	211.14	209.59	567.95	123.81	73.18		Female	20.36	31.94	45.72	24.37	11.05
Female	240.64	182.31	367.78	111.77	105.85		Female	28.59	19.95	40.73	13.43	14.36
Female	276.47	170.91	402.25	161.94	138.55		Female	24.71	32.73	36.14	27.52	22.55
Female	256.61	211.39	416.17	262.91	133.25		Female	32.62	24.85	29.15	27.33	17.1
Female	250.93	142.2	326.21	276.35	237.17		Female	29.68	26.33	35.75	29.51	35
Female	313.79	127.59	292.13	135	146.25		Female	38.8	27.54	27.98	17.21	22.1
Female	329.17	84.75	329.13	242.73	71.8		Female	38.23	13.15	33.83	32.67	21.92
Female	280.29	163.42	270.12	146.46	87.05		Female	37.73	17.82	27.37	24.66	17.89
Female	193.88	147.25	280	179.28	83.48		Female	21.12	26.14	31.45	22.95	17.28
Female	245.54	194.39	353.07	133.93	114.53		Female	20.33	27.84	42.35	25.66	18.9
Female	378.55	177.28	391.57	138.77	83.72		Female	27.96	26.21	42.54	22.07	19.6
Female	222.73	293.67	294.15	112.23	225.62		Female	27.38	32.71	38.06	14.74	24.44
Female	298.95	317.48	304.01	97.15	131.57		Female	28.4	34.63	28.99	17.39	24.4
Female	443.52	208.22	345.33	105.91	202.5		Female	30.7	30.41	34.67	18.28	31.45
Female	227.33	140.3	280.22	109.24	118.83		Female	41.62	18.08	32.8	19.17	24.63
Female	170.64	153.18	393.6	121.48	102.81		Female	31.57	19.69	40.63	14.29	24.47
Female	503.32	156.78	372.66	75.04	117.32		Female	31.69	28.06	32.04	11.31	16.56
Female	251.04	121.09	360.06	195.3	289.55		Female	39.3	17.98	26.9	28.81	30.68
Female	202.23	175.27	368.72	177.78	121.7		Female	25.03	31.77	33.58	24.39	22.79
Female	233.33	184.35	363.98	163.78	90.16		Female	27.63	22.51	31.89	21.32	16.13
Female	312.24	107.05	334.99	125.06	147.99		Female	19.56	18.69	29.71	13.35	25.05
Female	309.78	340.06	360.79	249.56	152.89		Female	26.53	12.83	34.24	34.28	27.97
Female	239.11	212.4	292.87	312.17	202.76		Female	24.72	28.9	33.79	32.51	35.81
Female	233.69	223.7	418.74	274.76	92.26		Female	24.36	21.43	45.75	35.27	20.76
Female	403.59	329.42	411.37	234.71	114.33		Female	48.29	28.3	35.44	27.05	22.3
Female	312.83	245.67	289.34	211.2	142.88		Female	38.24	33.65	28.62	26.76	16
Female	344.93	328.6	409.46	158.49	112.41		Female	33.49	32.59	40.33	25.13	21.99
Female	287.19	202.52	471.82	288.88	262.5		Female	32.6	25.65	32.77	30.33	33.18
Female	192.6	251.78	323.82	135.34	114.74		Female	21.54	23.23	21.17	21.33	12.49
Female	365.91	175.14	224.85	167.24	164.98		Female	31.94	17.53	33.21	23.42	14.62
Female	275.03	189.38	485.8	159.61	166.13		Female	27.07	24.65	45.83	20.39	23.8
Female	406.78	306.36	423.27	98.31	118.93		Female	43.43	31.93	33.99	10.45	22.06
Female	319.71	189.46	222.29	144.29	167.56		Female	34.48	16.63	27.64	16.12	22.19
Female	320.01	378.54	538.11	150.23	240.27		Female	29.58	26.45	41.46	21.1	36.72
Female	198.62	98.68	587.45	324.33	153.14		Female	22.58	20.19	36.36	32.64	27.87
Female	347.71	165.65	262.88	170.35	117.56		Female	33.07	21.1	22.44	21.46	18.59
Female	259.16	206.29	256.49	365.05	117.22		Female	28.38	32.95	26.67	30.35	21.71
Female	315.87	188.67	480.17	151.86	168.68		Female	26.05	31.06	41.07	19.82	35.02
Female	233.45	110.66	278.07	145.29	204.07		Female	31	15.7	27.26	17.72	26.37
Female	302.5	90.84	304.52	232.4	143.98		Female	26.36	21.71	31.49	31.7	14.35
Female	222.73	93.41	595.68	81.62	185.88		Female	19.16	20.5	38.49	13.39	22.57
Female	301.6	76.9	329.82	265.57	113.2		Female	27.21	23.3	21.89	25.69	23.52
Female	443.66	176.91	363.95	126.55	304.11		Female	42.16	30.67	39.46	21.07	36.06
Female	326.28	127.63	449.78	210.64	240.22		Female	31.52	20.69	45.15	27.61	30.63
Female	289.52	299.75	317.74	206.29	136.77		Female	29.07	27.71	31.14	25.43	17.39
Female	238.65	375.1	280.47	140.16	147.51		Female	26.35	31.09	33.27	23.11	27.96
Female	261.67	354.36	193.88	157.1	284.14		Female	26.27	33.37	24.66	23.37	31.18
Female	239.84	215.85	382.44	165.01	297		Female	25.26	35.91	37.97	18.39	39.43
Female	278.69	97.31	246.32	135.93	140.96		Female	25.3	20.11	27.68	17.01	30.78
Female	237.05	222.91	400.57	167.6	210.49		Female	22.23	22.44	30.96	18.74	28.47
Female	159.85	160	310.58	125.7	122.1		Female	17.95	16.58	25.41	21.73	21.51
Female	307.85	218.98	322.96	178.96	145		Female	29.96	27.62	38.51	23.43	25.27
Female	317.13	174.61	272.73	273.1	106.73		Female	23.68	17.75	30.93	31.7	25.03
Female	177.72	205.11	354.56	169.66	219.23		Female	22.64	27.72	34.36	28.04	27.57
Female	216.35	190.65	496.66	276.06	303.67		Female	32	26.39	44.96	27.58	28.2
Female	291.71	167.38	429.71	247.68	157.11		Female	24.47	20.49	47.06	30.18	24.56
Female	236.74	208.99	574.79	127.11	259.96		Female	19.93	18.25	46.09	19.98	26.92
Female	145.57	371.9	347.94	146.09	211.67		Female	23.19	34.16	24.44	16.59	35.8
Female	294.86	314.75	289.95	133.6	188.03		Female	30.79	25.07	31.33	16.36	23.31
Female	201.2	306.2	354.44	268.38	127.82		Female	24.12	18.81	41.87	35.85	22.04
Female	291.49	380.4	467.63	232.03	202.43		Female	30.57	35.59	38.96	24.02	29.07
Female	319.91	85.4	258.56	157.82	231.94		Female	42.51	14.58	39.21	23.62	32.67
Female	456.76	155.18	507.54	200.82	148.06		Female	29.93	21.24	43.35	26.3	24.04
Female	358.59	139.36	437.44	133.14	238.35		Female	26.74	23.62	44.95	16.33	28.57
Female	229.09	161.4	568.13	175.5	159.47		Female	21.73	18.85	40.75	29.32	22.94
Female	333.66	166.2	235.45	151.93	231.94		Female	30.61	17.22	23	20.17	32.67
Female	308.02	63.86	378.41	239.97	185.61		Female	39.48	12.71	35.54	30.09	36.39
Female	252.79	215.04	310.11	308.03	143.36		Female	27.1	20.6	36.6	39.82	20.98
Female	399.7	251.41	308.02	249.29	73.22		Female	33.12	33.33	35.58	38.82	14
Female	267.7	293.06	303.52	150.07	183.55		Female	45.4	30.4	34.67	35.57	33.33
Female	201.27	339.68	246.38	177.77	96.48		Female	32.17	32.41	22.54	19.8	14.34
Female	428.95	194.66	411.28	154.06	308.87		Female	30.67	26.35	42.41	21.54	37.36
Female	327.92	200.1	350.95	306.57	266.03		Female	25.14	27.32	40.06	24.09	20.99
Female	275.02	364	475.71	304.12	191.17		Female	36.93	34.35	48.17	36.35	17.01
Female	362.76	181.42	423.19	206.06	211.11		Female	31.28	21.09	40.19	36.66	21.08
Female	232.36	157.75	472.38	374.35	117.02		Female	26.08	22.22	39.58	35.84	19.61
Female	262.05	163.33	291.73	275.57	109.38		Female	19.07	21.02	33.68	34.53	18.15
Female	168.5	339.83	281.21	246.48	188.67		Female	20.49	30.87	44.95	27.5	26.86
Female	297.2	290.22	387.25	209.17	64.29		Female	31.93	33.28	44.39	30.37	14.38
Female	190.64	279.22	512.53	211.83	136.1		Female	21.2	31.24	46.88	35.77	26.14
Female	176.99	306.62	433.89	164.19	210.63		Female	17.74	25.73	44.66	27.34	37.21
Female	263.87	284.13	223.6	299.67	242.65		Female	26.25	30.75	34.4	32.94	35.49
Female	349.53	375.45	553.7	200.68	230.13		Female	36.22	35.05	38.29	22.03	28.59
Female	158.77	318.2	303	294.9	172.19		Female	14.29	36.93	45.14	35.9	15.12
Female	231.96	172.68	391.76	217.56	186.68		Female	29.38	17.73	40.63	16.64	24
Female	380.4	191.59	305.34	166.04	141.72		Female	36.97	22.21	29.51	16.08	16.45
Female	226.19	212.6	274.42	145.78	214.37		Female	21.92	28.24	23.41	18.64	32.66
Female	256.29	194.55	227.7	130.02	253.86		Female	32.68	25.17	30.4	18.85	21.34
Female	408.83	165.45	304.13	141.3	203.67		Female	42	22.93	23.98	17.45	34.11
Female	296.16	184.59	415.74	95.63	337.99		Female	22.93	16.85	36.61	17.85	31.19
Female	418.42	183.53	385.85	117.93	131.46		Female	27.64	18.62	27.09	17.29	21.7
Female	277.05	245.32	373.74	79.37	158.99		Female	24.57	20.01	23.84	14.96	18.5
Female	189.43	195.68	321.95	121.73	94.58		Female	20.6	20.12	32.68	17.45	17.69
Female	173.8	199.64	324.55	186.65	192.74		Female	21.91	27.28	30.39	18.56	21.05
Female	188.82	231.23	282.52	146.43	178.51		Female	19.85	25.31	25	20.78	25.17
Female	327.37	147.43	293.68	92.73	180.67		Female	25.32	23.16	33.62	15.73	16.27
Female	217.04	162.59	369.13	181.66	108.91		Female	37.96	20.1	35.19	16.64	19.15
Female	250.76	186.8	316.31	79.79	169.54		Female	27.03	18.45	25.47	11.6	19.42
Female	155.52	191.21	290.54	106.47	178.85		Female	23.58	22.73	26.2	18.64	17.4
Female	188.01	266.22	236.38	80.9	158.82		Female	24.77	28.25	28.62	14.85	18.61
Female	193.84	256.15	276.78	168.44	264.48		Female	31.17	36.63	27.94	18.38	26.1
Female	269.32	240.44	303.95	122.57	189.59		Female	29.26	21.31	26.99	19.49	21.65
Female	230.09	269.39	437.32	99.29	199.47		Female	28.24	29.32	40.8	14.47	25.08
Female	268.64	384.87	346.69	162.04	100.61		Female	36.68	36.9	35.38	22.99	16.24
Female	298.06	196.26	280.9	270.47	246.93		Female	34.72	26.4	40.12	34.55	33.17
Female	176.86	116.37	362.42	212.44	178.33		Female	25.1	10.35	42.82	25.09	17.26
Female	217.07	132.72	345.5	260.36	285.99		Female	27.72	14.85	35.4	36.75	26.34
Female	222.91	294.66	383.18	233.87	289.58		Female	20.19	31.76	39.43	35.46	35.99
Female	195.86	203.8	306.59	278.72	162.72		Female	17.8	25.84	35.91	25.27	22.83
Female	198.17	173.17	244.83	318.97	156.58		Female	24.96	24.29	31.59	39.54	22.8
Female	207.67	190.58	324.95	141.59	105.83		Female	31.21	15.61	28.67	18.14	20.7
Female	243.13	226.14	234.13	169.81	76.15		Female	22.9	17.63	23.99	17.83	17.79
Female	324.35	256.93	180.19	184.55	124.19		Female	33.29	37.77	25.25	28.25	19.98
Female	201.48	202	332.05	234.44	120.7		Female	23.31	18.22	42.86	31.81	24.77
Female	227.7	320.46	276.76	276.91	64.13		Female	21.54	31.75	37.27	30.35	11.5
Female	207.21	307.57	292.47	217.74	146.19		Female	24.23	21.6	33.81	26.03	25.54
Female	160.5	304.99	236.09	201.97	207.7		Female	18.21	37.28	32.7	30.23	18.56
Female	299.5	276.23	253.32	321.41	136.71		Female	37.38	27.66	31.76	40.55	18.95
Female	250.93	180.01	324.04	314.7	156.09		Female	24.58	26.15	35.34	39.13	30.93
Female	250.93	188.69	250.24	241.88	59.32		Female	21.66	18.97	31.54	36.83	13.12
Female	186.71	301.77	255.42	207.5	145.94		Female	21.53	29.24	31.45	22.09	22.12
Female	185.76	132.31	488.36	121.55	72.92		Female	20.25	14.86	38.54	16.78	19.56
Female	176.69	236.14	383.91	136.45	87.91		Female	20.39	28.02	33.56	19.35	13.46
Female	245.9	201.43	369.49	156.9	103.46		Female	30.96	18.2	41.08	24.68	18.4
Female	109.38	180.33	315.79	156.06	165.21		Female	16.73	23.49	42.7	20.17	27.89
Female	198.36	125.69	200.88	168.46	126.49		Female	32.53	21.21	32.93	27.63	20.92
Female	179.42	230.69	235.36	179.67	97.94		Female	25.02	20.32	29.83	22.16	20.2
Female	146.12	87.95	247.71	167.38	111.33		Female	17.54	16.54	37.56	20.18	25.65
Female	90.83	120.32	416.71	126.81	126.85		Female	16.9	18.19	32.91	21.45	21.72
Female	187.42	206.42	383.24	79.91	82.29		Female	25.44	14.53	43.15	13.54	17.83
Female	139.41	198.38	279.51	135.08	88.39		Female	19.38	21.67	44.51	17.44	15.65
Female	95.86	190.79	492.58	225.05	122.88		Female	15.4	23.44	36.09	25.62	16.55
Female	78.62	215.87	349.8	180.47	71.8		Female	17.59	33.18	41.7	23.96	13.8
Female	78.18	157.16	260.96	263.43	82.34		Female	16.62	15.35	32.58	32.47	18.07
Female	127.74	362.23	317.5	291.14	118.16		Female	19.67	38.11	37.36	33.11	23.14
Female	117.66	229.28	294.48	172.86	199.48		Female	18.21	23.99	37.79	23.98	34.52
Female	96.05	163.38	349.58	267.56	187.72		Female	26.22	19.6	43.4	30.46	33.78
Female	81.02	122.23	320.06	226.14	70.8		Female	11.89	15.62	40.18	26.01	10.43
Female	170.47	122	297.82	185.18	57.24		Female	22.89	18.38	44.73	19.17	15.28
Female	148.26	390.8	258.11	151.76	193.92		Female	11.78	37.36	34.53	18.69	25.17
Female	89.72	243.5	296.01	256	137.81		Female	16.38	27.18	31.41	28.59	34.05
Female	125.37	157.99	318.47	171.75	156.86		Female	21.08	15	40.07	24.56	20.99
Female	142.32	231.47	325.22	255.14	242.95		Female	26.94	24.03	29.06	35.93	38.19
Female	70.82	270.26	462.51	143.33	271.48		Female	13.08	27.11	34.39	17.92	32.17
Female	73.5	170.87	227.69	101.69	93.51		Female	17.01	19.57	29.64	14.13	24.54
Female	83.59	173.12	222.35	114.42	111.69		Female	13.37	24.3	27.62	15.61	20.63
Female	95.65	297.1	334.44	90.08	177.9		Female	17.21	30.59	43.31	14.81	23.1
Female	78.18	295.05	183.64	66.37	130.37		Female	17.22	26.48	27.23	10.38	24.41
Female	191.86	299.57	261.37	254.44	187.07		Female	27.17	37.39	23.6	21.12	33.41
Female	90.83	351.11	243.1	118.86	96.56		Female	12.61	29.23	25.74	18.21	17.62
Female	68.03	321.65	226.2	121.6	84.69		Female	15.36	37.75	19.86	18.55	18.43
Female	61.65	225.04	250.78	142.95	82.91		Female	12.34	23.27	25.68	23.02	19.99
Female	129.9	157.51	327.37	214.39	93.1		Female	29.53	19.17	37.32	25.17	21.46
Female	62.56	181.95	270.01	310.02	139.29		Female	22.37	18.25	21.18	23.64	32.21
Female	116.8	121.59	227.73	311.53	59.98		Female	19.41	16.29	38.2	33.36	16.12
Female	81.19	141.86	296.76	264.29	97.07		Female	19.15	14.78	37.06	27.66	13.96
Female	84.96	226.56	344.27	307.23	104.96		Female	19.43	24.27	41.49	30.91	24.8
Female	117.48	158.6	337.25	348.67	175.21		Female	26.63	17.09	35.99	26.18	35.02
Female	90.39	260.51	265.67	338.45	52.69		Female	10	30.41	32.08	32.86	14.48
Female	101.48	169.15	273.37	274.94	58.38		Female	14.51	18.53	30.05	32.86	13.96
Female	94.71	175.33	371.77	100.96	125.87		Female	20.12	15.74	34.84	19.92	19.73
Female	136	250.17	412.89	100.2	45.14		Female	21.66	21.75	35.75	17.75	13.44
Female	116.28	221.78	372.7	140.97	80.91		Female	18.29	19.36	44.25	25.18	26.11
Female	123.35	181.13	358.19	122.26	55.99		Female	21.56	19.91	30.39	22.18	14.19
Female	155.43	209.84	386.1	180.67	151.26		Female	26.3	21.9	38.88	22.3	33.34
Female	139.36	285.31	222.14	199.73	133.59		Female	18.35	27.28	22.95	31.85	24.91
Female	341.31	231.23	539.77	224.56	89.43		Female	41.89	20.17	43.29	32.72	19.06
Female	237.66	252.11	552.85	183.15	66.13		Female	32.88	23.82	51.15	24.5	18.44
Female	243.86	250.62	416.93	131.96	95.5		Female	31.28	28.46	36.3	20.69	18.48
Female	272.54	205.65	332.84	212.8	100.26		Female	36.85	16.74	32.4	30.48	20.32
Female	101.1	123.73	599.26	204.75	163.48		Female	15.98	18.65	45.57	24.86	21.93
Female	103.91	176.91	517.91	184.19	106.66		Female	18.37	15.81	39.67	22.17	20.24
Female	210.93	105.14	245.07	223.09	137.2		Female	27.32	15.15	41.04	32.06	26.15
Female	171.1	173.12	237.28	171.69	81.86		Female	34.46	25.59	35.08	28.49	19.91
Female	151.24	276.69	441.7	218.35	154.08		Female	21.63	28.06	46.32	18.99	24.72
Female	162.29	236.13	318.33	180.03	95.5		Female	23.47	15.6	41.32	27.97	18.48
Female	286.26	229	272.71	167.58	151.37		Female	38.05	24.31	34.38	26	28.04
Female	130.11	207.7	265.83	159.57	109.66		Female	18.62	17.62	34.15	16.27	14.21
Female	98.97	188.77	236.54	130.12	122.89		Female	18.4	16.62	32.72	24.03	18.53
Female	181.44	360.25	378.45	232.48	128.81		Female	22.45	30.43	30.42	24.48	23.04
Female	186.3	266.13	390.83	152.82	64.6		Female	31.53	32.37	28.38	21.09	15.93
Female	265.5	267.11	361.38	353.44	137.03		Female	38.96	30.22	25.94	37.8	32.41
Female	189.56	205.32	231.83	343.28	87.82		Female	23.31	38.14	30.75	23.58	14.69
Female	235.77	267.53	401.55	273.36	82.73		Female	27.85	36.61	35.59	31.48	17.61
Female	143.29	173.59	250.41	228.94	87.79		Female	20.05	19.23	30.77	22.4	16.91
Female	124.96	339.48	279.73	251.05	97.08		Female	16.72	36.58	44.23	26.28	19.5
Female	172.54	202.82	354.83	259.04	100.96		Female	19.65	35.71	38.36	34.86	18.05
Female	245.17	301.04	203.32	234.17	120.46		Female	30.11	24.62	25.75	27.31	22.95
Female	117.27	335.48	285.83	279.87	103.13		Female	19.73	31.62	33.98	34.7	23.11
Female	124.63	181.01	238.96	327.71	188.93		Female	18.41	18.81	28.29	30.47	29.86
Female	196.3	243.98	207.11	350.78	138.58		Female	14.75	35.94	24.81	32.83	23.89
Female	81.35	208.99	282.06	205.42	138.88		Female	22.52	32.01	34.68	31.16	21.68
Female	262.05	136.63	322.03	198.09	77.5		Female	28.3	21.09	35.78	19.75	17.62
Female	159.04	186.84	424.04	198.95	114.39		Female	20.74	21.21	35.5	20.07	19.97
Female	133.55	199.47	175.4	263.99	90.38		Female	20.13	16.72	18.48	38.78	21.25
Female	113.63	166.9	256.45	209.37	101.32		Female	20.16	19.27	26.96	34.32	24.48
Female	140.23	372.29	269.2	192.4	82.59		Female	25.73	34.66	28.45	22.25	19.67
Female	274.46	343.19	239.91	198.83	128.78		Female	40.28	20.42	34.03	21.25	20
Female	88.63	164.83	442.07	262.4	129.4		Female	22.59	22.61	34.85	29.83	24.85
Female	275.49	166.23	447.33	334.77	183.29		Female	47.54	14.82	33.5	32.72	27.25
Female	172.76	242.91	511.3	204.1	182.47		Female	27.33	23.85	38.26	24.76	17.83
Female	293.82	131.13	200.42	283.97	124.56		Female	38.1	15.56	28.28	31.35	18.8
Female	201.09	211.78	254.46	194.67	105.89		Female	28.96	18.13	27.39	19.17	20.43
Female	170	327.83	458.92	321.98	130.09		Female	32.21	31.9	28.39	37.43	30.67
Female	135.43	144.91	555.6	271.25	78.64		Female	22.49	14.53	39.79	33.49	20.88
Female	318.03	367.71	379.25	311.58	173.54		Female	39.11	24.86	37.15	28.66	25.81
Female	105.98	175.36	440.32	192.9	215.03		Female	22.39	20.56	34.32	22.79	26.96
Female	172.23	129.75	292.92	294.94	175.29		Female	35.2	17.48	30.31	36.38	19.77
Female	141.12	191.06	348.46	258.25	127.84		Female	23.01	18.9	42.52	26.81	25.77
Female	189.8	320.32	332.79	227.12	138.31		Female	27.26	29.83	40.02	26.9	26.21
Female	77.07	339.26	288.8	284.48	175.49		Female	17.53	32.21	42.17	33.43	29.52
Female	91.35	229.33	350.4	147.29	167.59		Female	32.52	27.65	38.59	21.03	25.87
Female	252.05	242.42	401.25	235.96	144.5		Female	18.3	20.18	34.15	24.85	22.7
Female	169.04	328.5	354.49	201.01	176.09		Female	30.74	34.82	28.24	16.88	22.45
Female	143.55	152.6	268.92	253.97	233.12		Female	19.13	14.68	27.23	32.65	38.27
Female	153.63	216.76	322.26	348.28	170.5		Female	25.16	19.36	30.92	28.82	25.78
Female	148.23	189.86	566.33	226.21	133.33		Female	26.73	24.66	38.67	23.52	19.47
Female	270.46	185.57	281.42	198.29	158.3		Female	40.2	31.17	21.83	23.24	26.46
Female	89.63	181.36	292.18	304.17	157.46		Female	23.59	29.97	29.51	33.96	23.38
Female	274.49	215.11	323.76	275.52	158.48		Female	46.54	33.54	33.71	23.46	26.59
Female	173.76	389.27	294.56	252	310.71		Female	28.43	31.68	31.92	28.68	26.5
Female	86.41	108.48	291.31	111.06	290.54		Female	22.07	17.87	47.15	18.85	31.58
Female	100.76	99.72	297.91	75.04	130.33		Female	21.37	18.69	39.7	15.12	20.98
Female	171.75	79.81	267.29	57.2	246.82		Female	7.11	18.4	38.94	13.11	31.23
Female	94.1	120.47	148.79	77.67	211.16		Female	16.93	16.55	26.87	13.26	38.33
Female	98.81	102.8	207.72	72.73	187.14		Female	22.12	19.32	33.07	15.91	30.77
Female	78.72	132.83	228.66	62.58	274.77		Female	19.11	17.91	31.28	15.87	33.03
Female	155.1	115.76	174.23	74	157.37		Female	33.88	25.68	31.97	16.32	31.53
Female	146.77	85.04	421.71	56.26	252.78		Female	24.32	19.11	44.91	13.1	32.6
Female	125.94	90.38	259.43	100.3	194.85		Female	25.06	17.7	46.14	18.72	31.52
Female	80.13	96.51	111.97	81.42	105.26		Female	13.2	20.12	23.33	14.11	17.12
Female	136.89	124.34	321.93	64.83	278.64		Female	31.72	25.79	42.83	13.19	39.66
Female	98.51	126.07	328.24	82.35	249.49		Female	24.49	32.74	47	11.06	34.78
Female	115.27	124.98	267.25	170.05	155.63		Female	21.61	26.17	36.43	35.15	24.17
Female	204.18	107.78	306.06	112.95	163.35		Female	33.94	22.06	35.23	22.74	22.85
Female	107.11	90.55	301.85	186.38	164.59		Female	16.01	17.8	42.27	30.65	22.13
Female	97.03	74.24	234.21	110.62	129.59		Female	23.64	31.93	37.75	16.79	25.66
Female	83.43	57.06	227.84	73.82	197.85		Female	18.41	16.16	44.35	24.12	30.16
Female	104.64	88.55	161.46	113.68	174.66		Female	21.84	22.8	38.25	19.04	37.85
Female	119.37	107.78	311.43	131.08	137.87		Female	22.13	12.54	46.86	26.34	23.32
Female	123.99	103.17	205.94	74.38	177.86		Female	32.25	20.3	49.07	16.29	39.76
Female	240.93	51.62	234.9	105.43	157.72		Female	36.93	14.48	47.21	18.02	33.06
Female	170.67	70.84	313.31	82.23	237.25		Female	34.47	20.87	40.58	17.18	30.84
Female	186.28	109.05	279.62	59.34	256.89		Female	39.6	27.05	40.76	16.79	36.45
Female	102.39	73.14	498.49	200.86	214		Female	24.81	27.46	44.87	24.7	35.83
Female	181.27	84.86	199.13	116.91	268.34		Female	27.64	21.44	43.59	20.01	34.03
Female	93.65	50.74	379.2	148.73	272.88		Female	25.18	12.04	33.24	30.6	33.25
Female	110.48	74.75	173.95	86.67	222.25		Female	23.68	13.21	28.95	18.61	35.22
Female	72.44	56.82	275.66	71.58	235.1		Female	17.81	12.46	37.29	13.98	39.71
Female	99.76	95.44	301.12	144.69	243.85		Female	26.35	14.75	35.5	21.5	33.83
Female	72.77	36.99	316.12	46.49	294.3		Female	21.25	10.84	40.07	11.96	33.39
Female	108.4	33.56	294.4	32.45	144.91		Female	19.17	12.77	43.07	12.22	28.65
Female	121.4	216.73	226.71	54.6	168.24		Female	29.4	28.14	34.63	14.19	36.44
Female	155.01	92.72	181.34	62.16	256.89		Female	24.03	21.78	38.59	12.35	36.45
Female	234.48	166.27	238.1	68.3	315.03		Female	38.74	24.42	31.88	14.32	37.14
Female	207.62	140.74	406.32	110.11	282.47		Female	35.51	26.06	35.99	22.1	33.61
Female	220.86	81.33	274.89	88.89	226.1		Female	30.94	19.99	40.77	13.55	40.95
Female	201.06	69.91	342.78	84.14	323.75		Female	33.69	13.23	44.27	13.64	33.82
Female	174.37	79.97	215.47	127.68	205.01		Female	34.88	16.17	40.34	12.35	23.22
Female	225.39	93.81	344.95	170.73	224.44		Female	32.09	12.33	38.69	24.55	34.85
Female	110.48	97.92	212.97	62.65	180.8		Female	23.68	23.3	32.95	11.68	22.58
Female	88.03	72.25	495.04	98.93	184.72		Female	15.86	14.86	36.22	20.87	35.49
Female	171.17	124.16	504.35	75.12	183.5		Female	33.3	20.37	42.97	14.24	26.29
Female	99.18	60.97	564.38	116.14	171.58		Female	24.93	12.17	42.42	16.6	21.25
Female	99.21	50.77	225.58	111.01	271.39		Female	24.72	12.99	35.18	16.49	38.19
Female	146.01	67.82	375.26	135.05	319.17		Female	36.26	12.89	55.93	18.03	39.34
Female	173.77	66.76	300.74	93.29	228.68		Female	35.68	16.31	47.24	16	32.07
Female	104.4	182.36	165.17	110.72	217.9		Female	26.6	22.17	28.81	20.15	37.92
Female	148.07	76.37	264.12	88.44	197.41		Female	33.07	15.2	36.74	16.42	37
Female	115.81	80.02	329.83	46.08	348.34		Female	28.99	16.92	45.5	12.58	35.37
Female	130.63	114.54	571.03	163.13	233.08		Female	38.93	17.78	53.91	20.9	39.74
Female	192.07	60.78	396.69	113.5	283.91		Female	36.33	10.22	52.22	14.02	35.52
Female	231.82	75.89	328.7	114.38	379.46		Female	31.54	12.33	52.15	18.87	32.55
Female	124.84	68.54	289.14	92.79	270.19		Female	29.04	13.11	38.99	18.87	30.08
Female	154.67	88.83	188.74	124.13	165.58		Female	32.68	17.16	41.3	25.45	30.16
Female	181.36	103.32	268.16	76.61	238.36		Female	33.23	21.41	51.33	17.72	38.19
Female	148.62	76.59	337.57	101.89	325.62		Female	33.11	15.48	41.19	34.1	38.5
Female	226.01	149.48	367.85	82.52	162.38		Female	31.73	23.07	40.98	27.75	24.5
Female	205.91	86.12	271.6	140.12	227.62		Female	39.59	17.33	49.5	26.76	32.76
Female	190.98	176.88	381.03	121.3	203.67		Female	32.57	36.89	58.47	30.49	34.85
Female	123.51	105.4	286.7	89.1	211.45		Female	22.56	25.13	45.42	18.47	34.85
Female	146.76	145.71	344	49.45	138.13		Female	33.35	23.95	49.4	14.71	24.69
Female	131.11	86.07	388.01	135.11	234.35		Female	20.03	23.11	54.27	23.57	34.47
Female	184.94	78.55	356.61	80.4	203.09		Female	28.4	21.35	44.47	21.66	28.07
Female	148.11	165.34	317.8	70.53	177.89		Female	34.67	38.13	44.82	16.07	28.61
Female	208.81	72.05	357.12	142.29	182.14		Female	39.63	16.89	41.76	37.45	27.89
Female	307.45	104.46	408.19	77.71	299.52		Female	37.05	16.67	41.02	16.98	32.06
Female	115.44	130.42	257.29	71.55	98.44		Female	32.85	29.22	35.24	16.14	24.76
Female	142.48	227.71	155.65	114.26	160.57		Female	20.97	36.45	25.22	24.43	19.19
Female	153.66	91.48	343.84	99.04	243.36		Female	32.6	28.42	41.9	22.59	20.08
Female	213.64	109.05	246.46	103.68	182.84		Female	27.43	22.12	46.46	25.97	22.65
Female	135.78	166.08	254.78	251.28	237.59		Female	18.82	19.19	36.68	38.94	28.56
Female	221.34	160	347.35	154.17	211.19		Female	31.53	21.9	26.44	18.28	31.16
Female	183.14	94.01	332.11	83.62	217.54		Female	34.23	26.48	47.95	19.68	29.93
Female	130.58	156.28	430.12	69.05	213.95		Female	26.6	19.39	29.79	14.3	30.21
Female	290.16	117.33	341.15	105.91	206.96		Female	33.78	25.09	47.83	18.63	35.94
Female	98.98	64.31	239.12	111.32	119.96		Female	23.56	14.49	30.9	20.95	17.9
Female	175.83	60.76	293.44	151.17	220.99		Female	38.03	15.48	38.94	24.21	28.06
Female	309.49	46.2	271.9	214.08	186.08		Female	44	14.53	39.94	40	32.87
Female	80.33	85.64	357.43	104.94	167.87		Female	23.89	14.75	38.5	24.67	36.69
Female	99.64	155.63	236.64	214.13	223.68		Female	34.7	18.92	49.96	34.5	35.53
Female	91.05	323.29	530.58	141.06	199.32		Female	21.35	31.09	53.36	24.05	32.14
Female	106.47	287.7	462.52	65.29	325.33		Female	25.19	32.23	57.59	16.16	34.89
Female	152.76	257.86	403.73	76.62	305.69		Female	33.11	23.03	49.1	16.24	25.44
Female	93.21	260.38	373.97	169.38	212.99		Female	26.17	31.99	36.65	24.17	24.19
Female	111.38	288.64	447.67	206.61	267.77		Female	26.59	28.86	32.57	32.27	43.65
Female	144.95	336.52	552.53	104.8	266.07		Female	26.6	33.97	55	19.97	35.08
Female	117.88	342.38	484.56	128.07	247.15		Female	34.04	36.6	50.83	20.61	46.29
Female	186.76	256.83	384.89	131.18	186.52		Female	30.33	34.61	34.88	15.86	45.2
Female	215.66	314.2	558.16	115.71	203.02		Female	31.86	37.2	54.85	14.1	30.67
Female	253.33	364.82	560.62	113.98	352.19		Female	47.5	35.25	58.32	19.77	39.33
Female	124.23	191.93	252.64	156.5	293.76		Female	15.92	25.49	39.73	29.18	37.52
Female	88.99	140.09	272.86	95.83	305.65		Female	19.24	29.96	44.74	20.45	31.21
Female	161.38	301.18	181.55	72.45	338.57		Female	26.71	31.59	38.95	19.14	41.96
Female	168.89	263.47	252.45	66.57	245.61		Female	26.12	21.54	42.77	15.86	42.28
Female	135.39	109.62	284.82	79.4	273.95		Female	35.92	18.32	35.41	13.35	26.43
Female	237.62	338.52	360.73	68.89	262.02		Female	37.51	32.87	49.46	14.06	40
Female	214.64	350.38	220.45	95.61	279.52		Female	34.89	39.6	56.8	17.54	39.67
Female	239.7	256.83	211.58	82.42	161.2		Female	33.86	34.61	58.58	15.23	24.26
Female	210.18	324.2	291.15	60.9	261.04		Female	39.27	31.3	45.72	17.21	35.99
Female	119.99	344.82	210.91	140.25	285.88		Female	19.79	31.2	30.62	28.17	45.65
Male	215.65	92.7	379.04	266.63	196.57		Male	41.55	14.74	31.45	35.08	20.24
Male	225.52	235	470.65	329.98	99.16		Male	22.15	19.31	31.05	34.85	16.37
Male	158.25	152.17	478.39	130.95	278.31		Male	27.94	21.16	53.95	17.46	26.77
Male	193.51	133.57	364.18	258.85	144.36		Male	28.09	19.33	42.5	37.21	21.88
Male	101.11	153.89	373.65	317.99	182.7		Male	28.35	20.51	32.74	27.89	28.06
Male	101.93	290.28	534.96	262.48	238.25		Male	50.19	30.35	43.68	34.79	30.04
Male	109.51	113.29	544.23	201.56	200.43		Male	32.74	11.49	51.02	25.45	25.3
Male	111.53	167.87	368.77	247.97	167.97		Male	28.01	24.87	38.82	29.27	24.49
Male	115.07	58.68	295.72	219.46	183.37		Male	25.07	16.17	35.43	26.74	29.79
Male	117.35	131.34	163.89	236.86	229.82		Male	40.66	17.44	18.21	32.24	33.56
Male	122.66	119.51	423.72	142.53	234.84		Male	16.21	14.53	36.52	20.18	39.92
Male	124.12	135.34	467.6	138.21	127.01		Male	25.16	21.42	33.04	20.32	23.21
Male	127.21	308.48	363.35	217.68	186.14		Male	23.15	23.48	30.67	16.5	29.19
Male	131.91	211.42	565.19	203.63	112.74		Male	19.92	25.33	20.39	31.55	16.59
Male	135.91	213.94	357.77	182	203.16		Male	21.76	20.04	30.03	19.28	26.76
Male	137.85	213.65	199.59	289.81	226.95		Male	16.3	18.82	21.29	32.99	32.66
Male	139.36	236.52	282.86	200.77	167.72		Male	26.56	29.72	31.96	16.14	27.76
Male	141.31	163.52	537.85	258.75	118.24		Male	18.23	22.07	45.93	34.82	21.67
Male	142.06	221.36	493.26	209.82	146.64		Male	26.27	22.28	27.71	18.14	28.13
Male	144.85	247.68	265.13	240.2	122.09		Male	22.91	24.36	27.39	34.02	17.74
Male	146.1	184.33	256.11	179.99	136.29		Male	26.27	15.2	26.76	29.12	22.38
Male	146.22	203.91	158.26	338.26	185.03		Male	33.62	31.74	21.88	39.38	23.95
Male	146.97	95.6	181.82	249.96	110.15		Male	38.14	11.61	25.11	38.12	19.12
Male	148.92	380.95	447.98	238.77	196.62		Male	50.72	46.02	41.73	36.36	28.22
Male	149.46	231.46	227.74	333.13	133.46		Male	47.75	30.68	21.11	30.54	17.24
Male	149.58	429.99	200.04	236.23	209.57		Male	46.2	40.32	20.82	32.43	29.82
Male	151.47	304	175.79	113.06	256.51		Male	47.2	24.89	19.33	21.08	37.07
Male	151.74	173.83	365.54	161.39	217.99		Male	30.53	27.24	35.08	26.12	36.69
Male	153.42	373.32	172.99	180.24	196.53		Male	45.7	41.55	18.15	34.75	30.61
Male	153.92	361.04	189.98	156.37	144.1		Male	30.93	42.89	15.99	28.18	22.79
Male	154.52	299.41	132.21	257.32	119.15		Male	23.54	36.07	18.42	21.9	18.69
Male	154.8	268.97	154.42	206.79	148		Male	29.14	29.12	19.24	32.93	27.57
Male	154.82	388.16	167.22	174.92	268.69		Male	26.29	43.67	20.28	30.02	29.75
Male	156.42	246.87	228.29	159.69	337.21		Male	32.83	22.42	26.43	24.45	35.69
Male	157.42	233.05	234.86	138.37	224.2		Male	28.65	19.99	23.01	19.77	34.13
Male	157.56	313.58	237.78	313.47	163.92		Male	29.81	28.29	32.41	34.44	27.83
Male	157.95	342.15	236.16	252.99	219		Male	24.7	30.12	29.37	30.8	29.33
Male	159.57	341.45	295.36	309.44	161.46		Male	23.23	21.86	36.96	37.77	24.99
Male	159.77	221.22	219.28	167.65	266.86		Male	21.46	16.24	21.75	27.53	32.67
Male	160.34	350.36	320.02	188.18	172.47		Male	24.08	25.4	24.3	36.13	20.39
Male	160.35	300.69	376.64	340.39	200.74		Male	28.44	47.76	32.2	32.97	22.6
Male	160.4	287.73	227.15	367.37	232.42		Male	22.7	35.26	24.49	32.5	32.73
Male	160.88	313.47	145.32	179.82	148.31		Male	25.46	39.34	21.89	23.49	26.87
Male	161.21	240.82	204.42	180.53	182.53		Male	24.35	24.71	30.52	20.73	24.94
Male	161.21	358.13	558.6	199.78	204.63		Male	35.16	46.48	16.74	29.16	27.75
Male	161.48	267.9	132.16	239.47	129.73		Male	24.3	34.61	18.89	27.49	22.42
Male	161.72	300.48	123.82	230.25	146.44		Male	33.13	27.49	19.42	23.82	19.13
Male	164.64	297.51	283.54	193.23	119.48		Male	34.91	38.69	27.89	21.64	18.97
Male	164.67	228.4	324.08	192.18	108.96		Male	33.74	36.41	30.35	20	19.95
Male	164.74	319.32	166.51	239.27	210.95		Male	29.43	25.63	24.08	24.39	31.83
Male	166.91	372.91	164.6	244.33	259.35		Male	32.73	46.68	19.3	21.83	26.26
Male	167.24	309.57	212.07	178.17	145.62		Male	46.68	28.17	20.04	19.99	20.92
Male	167.55	332.23	190.3	154.18	129.84		Male	32.08	38.48	22.2	14.5	20.4
Male	167.79	263.41	278.28	217.14	129.73		Male	26.81	34.34	35.12	24.16	21.11
Male	167.8	220.23	134.97	224.57	187.68		Male	23.58	19.13	22.05	19.87	23.12
Male	168.76	167.67	203.62	141.77	260.04		Male	26.29	25.13	17.23	17.8	33.53
Male	168.98	158.52	400.6	154.49	98.88		Male	30.33	17.54	33.9	18.42	18.59
Male	169.16	252.16	290.41	176.11	142.78		Male	25.16	24.83	23.37	22.32	17.92
Male	170.18	216.71	243.04	221.96	108.43		Male	30.91	27.28	27.01	33.35	18.62
Male	170.68	353.71	191.04	200.15	224.95		Male	40.36	38.12	24.49	28.55	33.09
Male	171.53	134.33	262.27	334.04	160.93		Male	24.69	23.68	25.87	30.16	19.61
Male	172.04	202.18	245.66	364.14	106.67		Male	30.28	29	30.58	35.99	15.79
Male	174.46	396.19	431.28	177.03	162.52		Male	23.01	24.9	40.86	22.61	16.08
Male	174.96	299.07	187.71	318.69	94.43		Male	23.97	24.47	23.94	31.57	15.7
Male	177.98	365	176.95	312.07	210.77		Male	23.54	11.01	22.95	37.73	24.87
Male	178.8	325.33	369.54	261.34	183.66		Male	24.94	29.69	30.32	28.22	22.61
Male	179.07	338.49	209.37	327.37	123.04		Male	49.65	25.82	28.57	36.42	19.27
Male	180.51	318.66	193.91	140.85	164.34		Male	34.71	22.7	27.05	17.15	24.26
Male	180.59	287.17	279.42	211.2	208.08		Male	35.41	19.09	25.86	21.76	24.54
Male	180.97	77.96	265.7	204.08	147.51		Male	24.7	9.89	29.69	26.2	20.57
Male	181.74	250.09	240.9	271.11	139.51		Male	29.95	20.53	24.49	28.68	18.03
Male	181.87	121.33	234.06	376.72	161.27		Male	41.99	20.54	30.17	36.13	15.57
Male	182.22	396.24	184.76	271.33	243.6		Male	10.78	35.42	25.23	35.12	27.07
Male	183.68	322.88	379.04	324.03	137.3		Male	28.15	30.51	31.45	39.78	15.93
Male	184.05	337.78	470.65	238.12	173.42		Male	36.89	36.84	31.05	25.98	18.59
Male	184.3	347.69	373.65	229.11	88.41		Male	48.31	34.01	32.74	24.29	14.08
Male	184.62	235.72	364.18	299.24	164.66		Male	29.07	26.4	42.5	24.72	16.42
Male	185.57	154.26	478.39	257.96	185.98		Male	35.87	18.03	53.95	36.38	21.1
Male	186.95	226.86	534.96	381.47	198.06		Male	31.69	33.6	43.86	31.09	23.82
Male	187.36	296.43	544.23	371.41	185.59		Male	27.55	45.27	51.02	31.48	20.24
Male	188.58	321.21	368.77	367.09	226.03		Male	44.07	47.84	38.82	34.91	19.5
Male	189.64	345.17	295.72	363.64	143.92		Male	34.37	47.75	35.43	32.58	19.28
Male	190.86	319.08	163.89	307.21	142.5		Male	32.95	33.57	18.21	35.59	15.48
Male	190.91	242.36	212.99	321.96	140.63		Male	26.83	34.8	25.26	31.48	16.25
Male	191.53	167.38	490	161.85	141.14		Male	31.4	26.48	34.37	21.31	19.71
Male	192.59	283.42	324.6	201.01	135.94		Male	45.84	30.71	39.58	24.82	18.73
Male	192.99	349.65	319.15	362.71	216.72		Male	31.33	38.59	34.07	28.33	32.28
Male	193.09	195.52	229.37	258.27	206.6		Male	48.2	26.44	36.85	31.61	30.93
Male	195.04	237.29	241.66	150.49	247.14		Male	36.2	26.48	24.57	17.23	29.56
Male	195.36	183.83	82	148.36	181.28		Male	36.79	29.51	20	16.41	17.86
Male	195.63	394.75	341.04	168.99	159.78		Male	44.55	49.29	36.79	16.53	16.65
Male	195.83	186.64	169.9	234.52	202.99		Male	28.89	21.98	22.02	30.34	28.03
Male	196.36	151.22	216.14	286.63	84.56		Male	37.6	26.3	29.77	27.26	21.92
Male	197.53	186.74	237.7	218.52	202.55		Male	28.79	24.23	19.65	23.36	25.78
Male	198.25	374.74	281.23	237.86	281.02		Male	18.23	33.1	29.8	25.18	30.87
Male	198.45	305.12	149.25	305.81	229.59		Male	27.17	25.23	17.24	26.82	31.35
Male	199.05	272.44	388.54	156.21	157.38		Male	31.95	20.45	22.14	19.95	23
Male	199.09	190.02	249.47	155.6	166.1		Male	29.66	26.96	41.35	21.17	24.34
Male	199.87	255.96	176.45	168.35	205.18		Male	23.63	32.52	19.28	21.49	19.04
Male	199.9	200.6	206.54	199.49	116.41		Male	23.98	26.76	20.78	29.8	19.22
Male	200	107.39	373.95	354.15	130.91		Male	27.81	22.05	28.28	34.86	13.39
Male	200.44	81.66	449.5	235.65	322.88		Male	19.63	15.7	34.5	23.08	29.86
Male	200.64	122.71	518.35	327.99	107.84		Male	33.05	19.67	26.39	39.56	19.99
Male	200.68	76.95	328.41	227.93	170.92		Male	28.65	16.56	28.71	34.19	29.5
Male	202.64	190.08	318.63	329.48	132.41		Male	25.84	27.76	29.68	38.32	15.24
Male	202.69	175.89	522.86	285.34	249.99		Male	24.87	30.57	43.18	30.47	27.33
Male	203.43	135.01	371.07	286.07	225.24		Male	26.55	19.76	38.97	40.67	28.29
Male	203.47	274.15	360.23	223.95	179.56		Male	35.6	44.16	30.26	19.62	29.59
Male	204.3	145.17	356.78	197.81	299.23		Male	42.35	16.06	31.1	22.58	37.34
Male	204.53	157.73	509.76	322.55	148.03		Male	35.03	22.03	39.1	39.33	21.5
Male	204.92	280.31	443.27	198.39	239.38		Male	32.144	36.14	34.25	23.38	27.89
Male	205	303.38	532.42	209.55	316.02		Male	22.19	35.11	34.31	26.09	36.75
Male	205.15	171.38	321.67	228.4	177.22		Male	24.64	24.34	36.82	28.57	31.34
Male	205.17	184.81	312.72	196.26	103.24		Male	22.7	31.88	30.58	16.79	22.98
Male	205.26	259.69	247.8	298.23	305.02		Male	18.9	39.35	23.13	21.44	30.41
Male	205.31	141.58	195.39	346.15	116		Male	26.23	26.99	19.8	35.5	18.39
Male	205.67	106.73	168.45	295.12	102.06		Male	36.24	12.6	18.85	23.92	14.6
Male	205.75	208.9	267.24	352.51	154.21		Male	31.16	22.43	24.96	33.34	21.37
Male	205.87	146.79	240.81	243.7	87.97		Male	20.89	25.14	23.07	25.07	24.09
Male	206.08	193.03	220.98	328.24	179.38		Male	49.2	24.41	20.88	29.41	37.36
Male	206.13	222.91	211.35	283.54	79.3		Male	22.11	26.38	18.73	38.29	19.79
Male	206.28	186.72	230.67	135.57	116.4		Male	28.54	21.6	17.56	15.82	20.14
Male	207.06	150.37	320.31	382	141.07		Male	28.01	16.71	32.73	34.5	21.48
Male	207.92	184.8	381.42	351.61	102.77		Male	23.06	19.51	37.06	33.82	19.95
Male	208.19	151.33	265.15	197.34	253.73		Male	22.35	23.41	30.64	24.17	25.51
Male	209.36	127.08	390.91	397.45	198.01		Male	22.09	13.07	31.81	23.93	33.36
Male	210.49	119.11	255.31	356.23	279.79		Male	32.75	18.55	31.04	36.32	37.65
Male	210.76	158.83	168.72	308.46	258.97		Male	24.59	16.3	19.95	38.11	25.31
Male	210.86	115.22	335.45	290.84	219.7		Male	27.14	23.34	20.92	27.16	16.21
Male	211.13	149.68	308.18	345.23	234.7		Male	22.11	16.99	28.15	34.97	25.16
Male	211.32	138.35	261.67	300.48	204.92		Male	35.63	20.1	19.59	31.69	23.15
Male	212.1	164.46	301.74	215.15	187.36		Male	24.54	18.67	29.31	19.5	19.92
Male	212.3	133.6	234.48	262.54	303.84		Male	35.46	20.56	20.33	20.35	21.76
Male	212.31	287.03	286.25	189.24	135.91		Male	37.88	35.68	26.13	20.24	16.3
Male	212.32	114.12	252	216.95	252.33		Male	39.93	20.15	28.6	28.89	26.56
Male	213.27	249.17	391.59	150.96	142.3		Male	17.81	33.63	21.13	18.72	18.88
Male	213.29	238.73	324.02	284.88	157.18		Male	30.66	48.35	28.35	25.31	20.69
Male	213.5	228.88	470.26	351.19	153.78		Male	25.38	40.37	44.5	26.07	25.06
Male	213.66	146.08	369.17	269.62	118.09		Male	24.26	24.51	35.03	20.01	17.88
Male	214.01	261.97	205.79	209.36	170.77		Male	28.15	31.45	28.78	26.26	29.77
Male	215.63	169.81	358.63	307.06	186.35		Male	18.07	22.48	40.67	34.04	24.51
Male	216.73	169.8	468.59	351.31	102.05		Male	19.88	18.76	32.44	24.64	17.69
Male	217.29	273.32	404.5	384.89	218.69		Male	34.37	45.8	32.09	31.03	26.34
Male	217.7	271.35	289.62	362.07	110.38		Male	25.04	24.72	29.87	39.28	17.68
Male	218.15	215.57	243.12	263.42	145.46		Male	32.48	29.8	25.09	17.5	26.58
Male	218.33	167.18	164.89	332.01	108.82		Male	34.14	21.66	23.48	32.63	12.88
Male	219.15	107.64	265.29	224.71	165.8		Male	22.59	24.13	23.01	30.35	19.84
Male	219.15	132.63	362.4	227.88	223.4		Male	25.28	24.91	34.3	30.39	33.03
Male	219.7	300.16	440.81	276.19	218.63		Male	32.06	32.14	38.4	30.17	29.72
Male	220.32	250.59	410.16	378.8	146.12		Male	43.58	31.26	30.77	35.86	17.54
Male	220.53	284.17	312.85	297.45	90.83		Male	24.42	45.94	31.68	32.09	16.9
Male	220.53	200.93	310.43	286.98	187.42		Male	26.48	21.84	28.55	26.51	25.44
Male	220.58	226.09	425.32	230.51	139.41		Male	36.76	22.59	34.9	27.95	19.38
Male	220.69	132.93	236.75	349.39	95.86		Male	28.71	13.89	20.25	29.32	15.4
Male	221.12	148.84	243.08	362.28	78.62		Male	36.07	24.49	25.88	32.01	17.59
Male	221.43	138.65	259.19	232.09	78.18		Male	26.4	17.32	22.07	29.24	16.62
Male	221.44	163.37	401.13	324.51	127.74		Male	28.4	15.32	35.23	22.27	19.67
Male	221.72	270.61	285.07	322.48	117.66		Male	18.31	28.98	20.2	36.56	18.21
Male	222.65	164.39	468.78	375.31	96.05		Male	31.82	17.77	40.78	32.37	26.22
Male	223.31	133.17	354.73	320.55	81.02		Male	44.74	21.37	29.92	38.71	11.89
Male	223.99	129.22	220.34	349.84	170.47		Male	32.54	21.74	19.94	28.51	22.89
Male	224.78	134.68	254.82	365.28	148.26		Male	37.55	22.94	21.54	40.05	11.78
Male	225.02	192.74	194.27	290.21	89.72		Male	26.09	20.63	17.7	28.47	16.38
Male	225.33	257.32	219.5	356.61	125.37		Male	31.78	29.41	21.1	31.87	21.08
Male	225.51	146.14	222.72	375.8	142.32		Male	27.92	23.57	16.28	39.53	26.94
Male	225.63	184.78	226.02	116.46	70.82		Male	34.85	18.57	22.74	23.33	13.08
Male	226.46	155.31	216.49	325.46	73.5		Male	23.9	17.69	15.51	35.16	17.01
Male	227.2	311.09	356.83	304.11	83.59		Male	28.37	42.61	31.84	31.46	13.37
Male	227.47	222.26	277.01	340.12	95.65		Male	35.35	35.9	27.76	32.28	17.21
Male	227.63	289.42	269.69	274.47	78.18		Male	26.17	35.49	23.01	39.49	17.22
Male	228.3	195.3	343.34	313.02	191.86		Male	26.93	31.02	25.1	34.97	27.17
Male	228.34	198.82	256.45	255.77	90.83		Male	35.2	30.53	25.4	25.97	12.61
Male	228.94	221.21	265.5	274.69	152.17		Male	44.81	40.23	23.78	28.33	21.16
Male	229.15	225.44	269.68	216.63	133.57		Male	25.47	43.92	30.16	19.54	19.33
Male	229.27	209.84	202.59	222.39	153.89		Male	25.87	40.57	21.75	23.94	20.51
Male	230.34	175.42	264.8	203.41	290.28		Male	30.07	23.43	32.34	25.76	30.35
Male	230.72	210.56	298.32	311.11	113.29		Male	25.37	28.05	36.65	24.87	11.49
Male	230.99	150.96	290.7	271.75	167.87		Male	26.5	25.27	24.59	22.54	24.87
Male	232.17	136.33	275.39	174.55	58.68		Male	32.15	27.23	27.06	22.15	16.17
Male	232.95	174.13	339.38	176.77	131.34		Male	21.8	39.19	23.27	21.5	17.44
Male	233.06	271.8	392.48	312.29	119.51		Male	30.64	45.3	35.3	32.81	14.53
Male	233.74	173.3	347.77	219.98	135.34		Male	21.79	24.07	21.21	19.44	21.42
Male	234.7	230.84	393.89	343.03	308.48		Male	27.07	26.63	30.12	32.57	23.48
Male	235.13	220.02	474.1	159.24	211.42		Male	29.45	26.7	48.57	17.91	25.33
Male	236.46	174.81	386.75	233.71	213.94		Male	21.13	35.34	29.84	23.95	20.04
Male	236.59	191.67	412.03	139.88	213.65		Male	17.29	36.12	35.28	19.22	18.82
Male	236.64	188.25	428.72	227.3	236.52		Male	17.58	24.66	32.84	23.26	29.72
Male	237.13	177.69	308.26	285.98	163.52		Male	20.96	19.74	25.68	24.75	22.07
Male	237.49	141.01	266.84	283.32	104.64		Male	40.77	17.4	23.26	21.31	21.84
Male	237.64	102.86	382.26	253.12	119.37		Male	26.32	14.99	32.27	28.46	22.13
Male	237.88	121.05	502.77	177.33	123.99		Male	37.93	17.19	35.26	26.63	32.25
Male	238.03	157.6	343.53	228.69	240.93		Male	35.28	23.36	38.44	23.57	36.93
Male	238.72	124.18	264.17	291.69	170.67		Male	38.96	19.1	29.51	32.81	34.47
Male	239.78	115.61	240.03	310.9	186.28		Male	39.98	13.28	30.24	35.91	39.6
Male	239.96	190.08	358.87	255.15	102.39		Male	26.92	32.59	29.81	30.45	24.81
Male	240.25	175.36	261.88	207.69	181.27		Male	28.95	34.33	29.23	21.6	27.64
Male	240.81	145.37	276.32	206.44	93.65		Male	45.72	29.72	31.19	29.54	25.18
Male	242.17	114.14	380.3	236.87	110.48		Male	29.99	17.18	35.02	27.71	23.68
Male	242.49	200.6	379.87	204.79	72.44		Male	24	26.76	34.97	22.45	17.81
Male	243.23	127.59	148.74	317.52	99.76		Male	38.81	27.54	13.53	22.64	26.35
Male	243.3	236.9	503.5	146.78	144.62		Male	33.2	28.54	52.99	19.99	29.21
Male	243.84	229.03	439.88	116.89	206.76		Male	32.34	31.62	56.94	20.88	38.04
Male	244.23	338.14	287.04	148.51	166.95		Male	38.1	36.26	33.83	18.61	32.9
Male	244.45	239.94	159.18	65.81	134.05		Male	39.29	43.88	26.67	11.42	32.88
Male	244.99	346.79	202.25	88.17	159.61		Male	35.02	41.48	31.22	15.16	31.52
Male	245.39	149.79	382.17	101.16	83		Male	35.09	19.34	44.85	13.14	22.52
Male	245.48	180.89	432.6	146.19	202.36		Male	31.52	23.23	55.77	20.43	28.74
Male	245.6	224.52	260.87	96.5	154.88		Male	31.78	19.21	30.83	22.31	36.07
Male	245.73	265.06	232.09	97.11	106.16		Male	32.36	25.91	31.09	22.95	25.64
Male	246.28	338.45	200.86	108.45	135.75		Male	35.76	40.09	33.62	17.25	30.14
Male	247.09	304.43	267.59	103.24	175.13		Male	26.86	38.9	54.06	15.44	38.91
Male	247.32	321.9	174.98	118.26	332.23		Male	38.48	31.03	38.61	21.92	29.99
Male	248.07	276.49	249.71	79.72	119.81		Male	47.35	26.97	49.81	15.84	20.96
Male	248.23	265.49	197.73	92.75	229.33		Male	23.94	34.78	39.23	15.84	32.01
Male	248.83	347.05	292.46	158.93	140.75		Male	40.03	38.56	46.54	12.38	23.92
Male	249.43	305.52	421.66	113.02	279.61		Male	23.53	46.36	39.42	15.31	38.63
Male	249.46	336.08	335.96	93.21	130.73		Male	32.33	35.01	41.1	14.83	27.61
Male	250.12	363.37	209.05	122.15	264.62		Male	32.11	36.99	28.61	15.39	22.18
Male	250.14	318.94	306.57	118.84	124.68		Male	31.03	44.34	42.65	15.03	25.5
Male	250.6	364.12	258.92	54.41	179.21		Male	30.62	31.63	41.88	9.26	31.69
Male	251.8	257.29	154.78	150.24	130.69		Male	31.2	24.28	19.56	23.65	18.28
Male	252.33	232.93	190.69	53.46	229.06		Male	39.06	22.26	31.81	13.62	32.32
Male	254.82	294.2	112.56	63.2	161.01		Male	37.1	32.99	23.45	13.12	33.23
Male	255.46	302.04	193.65	110.7	332.66		Male	26.86	44.44	24.08	15.21	33.42
Male	255.66	321.28	262.13	121.19	140.89		Male	27.68	46.69	27.01	17.91	20.3
Male	256.16	217.06	190.81	155.86	262.45		Male	27.36	26.08	33.23	24.48	27.14
Male	256.81	193.82	185.35	82.14	90.74		Male	30.27	20.5	23.93	9.65	24.03
Male	256.98	189.16	487.89	79.79	192.5		Male	39.3	22.68	48.09	15.65	26.47
Male	258.49	379.32	141.53	95.89	165.24		Male	38.37	25.31	20.05	17.21	33.59
Male	258.68	112.54	246.83	118.39	158.75		Male	34.71	15.2	23.73	19.58	30.79
Male	259.57	292.05	153.04	103.1	193.58		Male	29.56	31.53	28.44	21.33	33.42
Male	259.67	166.81	194.67	167.4	238.59		Male	26.82	27.37	23.07	23.19	28.41
Male	260.64	121.15	219.77	99.48	147.55		Male	39.8	30.28	29.77	21.73	35.98
Male	261.86	153.83	258.44	71.06	277.54		Male	35.76	28.79	25.9	13.32	46.3
Male	262.59	156.34	283.17	112.98	166.59		Male	13.82	21.04	20.38	20.55	32.74
Male	263.37	160.55	256.54	153.85	155.14		Male	26.44	28.02	30.51	17.65	28.69
Male	264.08	185.41	181.4	83.9	127.38		Male	27.74	21.49	22.45	13.94	24.93
Male	264.57	189.51	147.45	135.35	169.77		Male	42.56	24.51	21.1	18.49	35.59
Male	265.25	194.55	160.65	89	108.96		Male	41.29	28.37	17.2	14.41	31.03
Male	265.76	185.26	248.76	151.85	254.3		Male	31.3	24.04	27.32	17.84	30.63
Male	268.43	202.22	241.49	64.71	162.48		Male	39.15	22.19	30.57	13.57	29.52
Male	269.61	150.05	184.62	106.78	202.17		Male	43.66	15.79	21.15	20.95	36.83
Male	269.87	109.28	94.28	95.68	128.55		Male	37.2	18.81	14.35	14.1	30
Male	270.06	104.21	188.91	85.99	108.89		Male	28.338	20.11	31.35	18.22	17.33
Male	271.19	286.68	201.21	71.96	108.77		Male	28.78	45.01	30.04	9.92	23.94
Male	271.31	191.11	221.61	124.26	195.73		Male	32.82	41.34	34.75	26.46	20.91
Male	273.13	209.69	213.02	77.6	204.32		Male	30.35	38.71	31.37	13.74	34.12
Male	273.18	312.81	196.87	59.74	222.69		Male	36.81	34.33	30.54	12.01	35.94
Male	273.33	185.93	296.24	75.81	137.86		Male	30.04	33.32	36.28	18.45	24.55
Male	273.37	134.57	145.33	191.9	182.46		Male	38.74	15.86	13.53	24.75	16.73
Male	274.25	168.11	194.11	115.07	104.44		Male	36.1	22.64	28.16	16.35	27.33
Male	274.55	199.5	189.01	214.78	188.2		Male	31.43	28.46	21.3	28.25	14.73
Male	274.82	164.65	312.59	111.58	126.97		Male	23.14	27.14	39.56	14.81	34.41
Male	275.25	130.95	293.35	145.57	159.35		Male	44.48	28.16	38.03	15.26	11.6
Male	275.98	186.05	189.89	165.45	180.67		Male	47.26	29.24	17.03	21.82	14.99
Male	277.74	123.42	165.14	124.92	112.29		Male	32.85	22.6	26.44	20.3	17.21
Male	278.43	143.61	183.08	112.78	142.33		Male	39.16	22.16	31	13.71	29.51
Male	278.77	139.25	330.76	114.74	136.4		Male	27.1	24.62	49.46	15.43	26.06
Male	278.94	219.69	178.4	198.37	148.8		Male	35.19	25.78	34.46	19.55	33.82
Male	279.11	347.43	163.62	143.2	137.02		Male	36.24	45.96	23.36	22.2	25.03
Male	279.12	270.81	379.69	132.3	196.02		Male	32.28	29.85	35.22	22.42	31.63
Male	279.37	316.03	184.45	79.92	172.09		Male	28.74	33.1	23.87	13.9	24.4
Male	279.67	167.19	293.7	134.33	135.05		Male	31.19	39.93	34.97	17.55	23.69
Male	279.68	205.93	278.6	140.99	198.03		Male	41.07	33.62	26.55	16.24	24.68
Male	280.24	170.36	263.78	156.01	139.77		Male	28.94	31.22	35.26	18.45	28.56
Male	281.57	145.67	147.84	209.13	296.02		Male	32.82	18.89	23.53	28.18	18.71
Male	282.12	267.48	353.63	298.7	212.53		Male	30.48	38.13	39.11	33.13	24.27
Male	282.15	179.31	238.21	141.56	174.31		Male	33.26	24.24	22.87	19.15	30.65
Male	282.84	293.6	284.66	145.44	148.67		Male	28.18	26.52	41.67	20.48	24.47
Male	283.22	227.78	353.69	181.16	142.06		Male	32.18	34.67	47.82	21.9	23.92
Male	283.4	224.36	260.54	135.32	147.34		Male	40.82	34.82	27.02	16.99	26.14
Male	283.84	149.2	463.2	148.78	118.91		Male	25.81	21.38	54.74	17.72	23.07
Male	283.89	215.71	513.15	189.5	148.41		Male	34.72	22.51	49.38	22.77	24.67
Male	283.92	204.94	543.55	182.78	115.07		Male	37.62	36.75	49.74	34.24	25.41
Male	284.04	241.37	287.85	164.85	125.39		Male	32.43	26.07	38.79	35.94	24.35
Male	285.27	133.22	278.68	263.46	191.3		Male	42.35	25.16	47.04	31.81	25.06
Male	287.04	323.52	184.41	386.39	163.05		Male	32.04	28.27	34	37.49	37.89
Male	287.05	293.4	166.12	153.26	133.59		Male	39.5	24.12	31.76	21.03	22.34
Male	287.14	237.57	200.96	203.97	179.33		Male	36.23	37.6	28.98	19.31	25.76
Male	287.33	187.55	199.76	153.93	178.11		Male	46.86	25.3	21.67	19.82	27.02
Male	288.28	127.03	227.06	118.39	209.01		Male	37.07	13.68	33.19	21.15	31.64
Male	288.36	108.75	155.37	111.03	166.16		Male	32.13	22.1	24.05	15.2	22.6
Male	288.49	224.64	168.08	83.72	161		Male	46.77	29.42	19.31	17.25	21.04
Male	291.26	155.89	168.87	97.91	292.24		Male	41.91	21.07	22.37	17.34	16.98
Male	292.17	202.32	137.81	60.86	153.48		Male	32.6	22.01	20.08	16.05	26.66
Male	292.26	245.25	82.71	134.48	144.17		Male	43.82	31.75	22.81	17.93	31.24
Male	292.28	147.2	157.89	95.77	179.49		Male	33.2	20.57	14.85	18.55	20
Male	292.39	129.48	277.83	115.86	217.36		Male	35.75	20.45	38.14	21.44	32.23
Male	293.68	140.06	216.61	117.01	225.2		Male	30.68	17.14	23.45	19.34	21.99
Male	293.95	164.21	235.65	151.51	121.11		Male	46.64	17.82	20.83	26.18	20.98
Male	295.17	128.02	169.7	182.25	227.8		Male	40.37	22.9	27.35	27.55	28.05
Male	295.57	118.09	209.59	105.12	170.19		Male	44.87	24.85	25.01	38.89	23.44
Male	295.82	88.87	145.01	155.75	193.68		Male	45.96	14.75	29.33	28.38	24.36
Male	297.76	268.81	272.56	195.87	164.08		Male	31.34	27.85	24.65	33.16	21.87
Male	298.22	314.03	262.49	111.97	306.13		Male	29.77	30.22	33.7	22.16	32.98
Male	298.99	164.19	229.82	163.96	259.61		Male	19.13	35.93	28.64	22.01	31.37
Male	299	207.93	233.04	154.64	268.2		Male	40.52	35.62	38.42	18.39	39.84
Male	299.72	171.36	174.93	113.33	213.17		Male	38.68	32	17.93	18.82	40.67
Male	300.68	147.76	397.93	147.21	250		Male	29.74	19.8	31.84	17.23	27.29
Male	300.85	262.48	376.59	157.02	221.99		Male	28.81	35	39.71	26.27	39.1
Male	301.09	145.19	201.49	330.38	167.48		Male	22.02	23.43	32.25	41.83	23.38
Male	301.6	166.83	235.13	90.83	144.86		Male	34.58	31.07	23.33	12.31	20.82
Male	302.67	167.8	278.07	116.07	275.35		Male	24.13	23.08	29.65	17.08	30.95
Male	303.32	290.8	426.26	155.16	234.19		Male	20.89	38.86	38.38	23	30.16
Male	303.35	334.68	379.99	143.59	232.32		Male	27.06	27.71	41	26.89	32.37
Male	303.71	311.29	296.14	172.78	102.26		Male	34.17	36.29	42.77	22.63	20.74
Male	303.8	250.44	297.33	272.37	119.99		Male	34.9	33.46	43.31	31.65	19.79
Male	303.84	177.14	223.54	123.52	125.15		Male	32.02	21.3	38.64	18.23	36.6
Male	304.14	153.6	199.94	206.99	128.66		Male	37.39	21.08	32.63	27.73	29.5
Male	304.18	320.07	205.67	144.77	182.51		Male	31.68	26.2	26.97	25.58	32.07
Male	304.47	170.5	242.44	167.72	104.45		Male	36.68	26.06	38.66	25.53	25.4
Male	305.91	248.96	229.53	223.16	232.66		Male	16.6	30.53	28.38	29.16	39.6
Male	306.42	271.65	345.51	149.2	125.41		Male	19.52	33.41	37.27	20.51	27.29
Male	307.5	117.25	319.76	391.9	183.06		Male	30.52	17.08	40.01	31.73	28.76
Male	307.74	191.51	312.01	299.32	223.42		Male	34.11	24.36	21.69	39.36	35.88
Male	307.95	150.61	215.98	234.53	120.6		Male	34.25	19	30.85	36.87	33.24
Male	308.79	225.71	242.6	173.21	170.49		Male	38.64	27.14	27.13	27.63	34.12
Male	309.98	97.56	202.17	205.11	172.77		Male	35.25	17.9	29.35	22.04	21.25
Male	310.37	115.17	297.28	113.5	108.4		Male	19.51	19.47	52.99	24.68	19.17
Male	311.09	334.81	383.31	187.09	121.4		Male	19.98	38.56	51.98	26.27	29.4
Male	311.4	120.51	377.15	173.78	155.01		Male	17.56	17.18	52.81	16.76	24.03
Male	311.76	221	544.99	319.05	234.48		Male	25.77	21.9	31.99	37.49	38.74
Male	312.01	205.61	195.39	168.27	207.62		Male	19.54	21.73	30.54	18.1	35.51
Male	312.66	175.09	326.63	264.64	220.86		Male	25.06	29.42	38.47	25.02	30.94
Male	313.17	205.03	317.09	245.99	201.06		Male	21.79	21.8	30.88	18.35	33.69
Male	313.18	177.46	551.28	494.74	174.37		Male	29.62	16.81	55.88	37.13	34.88
Male	313.71	148.65	212.77	394.45	225.39		Male	34.9	16.38	30.01	31.33	32.09
Male	314.26	158.8	387.73	195.39	110.48		Male	33.23	20.27	41.61	23.11	23.68
Male	314.91	110.18	264.14	258.12	88.03		Male	30.17	17.39	41.51	22.66	15.86
Male	315.33	168.21	189.28	314.95	171.17		Male	30.16	21.36	33.27	29.54	33.3
Male	315.68	198.96	266	233.02	299.18		Male	31.1	25.52	29.39	24.94	24.93
Male	315.75	165.42	183.57	176.29	299.21		Male	20.37	26.74	31.21	24.57	24.72
Male	315.93	157.7	228.18	256.92	146.01		Male	39.56	29.17	34.34	24.06	36.26
Male	315.93	220.66	372.7	103.67	296.43		Male	15.91	23.8	48.81	16.15	35.27
Male	316.33	299.29	270.84	197.54	321.21		Male	13.78	38.45	37.41	16.61	37.84
Male	316.91	321.82	374.06	191.73	245.17		Male	31.02	41.52	36.49	32.32	37.75
Male	317.48	336.46	242.16	175.36	319.08		Male	26.23	36.1	36.26	17.69	33.57
Male	318.58	246.7	353.21	277.41	242.36		Male	31.54	24.08	50.08	21.87	34.8
Male	318.78	309.59	324.61	196.13	167.38		Male	23.12	39.58	46.28	35.44	26.48
Male	319.15	353.06	265.58	297.58	283.42		Male	20.23	32.38	42.83	27.23	30.71
Male	319.19	357.52	334.32	387.07	249.65		Male	26.03	24.17	36.02	28.12	38.59
Male	320.23	108.23	383.97	275.87	195.52		Male	21.49	17.95	55.84	25.01	26.44
Male	321.46	157.02	506.52	209.26	237.29		Male	23.85	19.33	54.47	25.41	26.48
Male	321.69	290.32	228.77	188.3	183.83		Male	18.86	28.79	31.27	22.14	29.51
Male	322.5	245.02	405.21	251.04	294.75		Male	14.96	36.71	50.36	18	39.29
Male	323.25	194.12	416.15	199.3	186.64		Male	27.47	30.15	41.05	18.8	21.98
Male	323.38	170.96	444.84	191.76	151.22		Male	29.73	28.21	37.36	22.55	26.3
Male	324.18	205.4	367.38	193.72	186.74		Male	18.45	33.29	58.27	28.12	24.23
Male	324.23	173.8	479.93	222.8	274.74		Male	24.89	24.92	47.89	19.02	33.1
Male	324.85	149.51	336.28	346.58	305.12		Male	25.69	28.07	53.2	33.15	25.23
Male	325.59	220.87	341.13	278.09	272.44		Male	34.38	32.48	49.25	31.35	20.45
Male	326.49	177.89	299.53	166.1	261.79		Male	29.43	35.1	37.12	24.78	28.29
Male	327.06	176	422.72	196.21	293.58		Male	19.52	41	34.39	26.43	34.57
Male	327.19	136.44	369.79	204.88	197.92		Male	17.7	37.01	23.63	29.87	23.77
Male	328.2	202.63	395.58	186.01	260.49		Male	20.83	37.83	52.5	21.93	27.95
Male	332.71	110.47	275.01	181.8	132.32		Male	20.14	24.75	34.44	29.45	13.99
Male	332.73	325.74	554.42	297.12	197.69		Male	23.53	48.75	41.71	40.77	27.63
Male	332.82	165.27	265.89	203.01	201.49		Male	23.36	39.44	26.53	28.39	21.39
Male	333.15	379.23	331.45	292.99	129.45		Male	42.69	47.03	43.03	30.69	18.75
Male	333.84	158.06	346.26	249.07	178.47		Male	28.17	25.61	52.5	36.57	22.46
Male	335.06	255.67	302.29	122.83	186.54		Male	25.71	43.92	44.19	15.45	28.01
Male	335.69	219.89	343.63	157.39	249.19		Male	15.6	25.4	49.84	18.67	37.17
Male	336.14	156.48	273.14	167.42	233.49		Male	24.69	19.59	28.68	17.14	34.84
Male	336.19	265.33	263.62	149.62	227.78		Male	16.23	40.62	52.31	19.6	32.82
Male	336.81	232.02	325.44	147.46	288.34		Male	28.27	31.76	38.94	19.91	32.92
Male	337.46	240.22	519.08	114.32	126.58		Male	30.68	37.6	44.33	17.69	20.39
Male	338.2	365.11	343.3	186.29	274.21		Male	19.06	28.83	40.96	28.86	33.49
Male	339.51	223.73	580.76	160.31	130.26		Male	21.98	31.09	46.32	24.1	20.47
Male	339.74	107.73	458.85	269.84	148.68		Male	32.28	18.12	51.65	30.23	35.28
Male	339.79	112.95	363.93	179.64	177.62		Male	36.75	19.61	40.16	18.31	22.46
Male	340.36	137.16	369.18	155.65	288.64		Male	42.14	28.42	45.6	17.76	28.86
Male	341.31	168.88	288.52	152.09	336.52		Male	21.6	27.96	36.06	17.48	33.97
Male	341.69	133.9	358.29	179.35	242.38		Male	32.57	26.04	33.06	28.01	36.6
Male	341.8	117.81	390.63	162.24	256.83		Male	17.93	24.18	53.62	23.01	34.61
Male	342.38	186.5	527.71	177.67	314.2		Male	19.27	30.68	45.06	27.58	37.2
Male	342.53	135.75	470.57	134.44	264.82		Male	35.24	23.7	50.58	14.88	35.25
Male	343.78	186.85	328.29	137.14	191.93		Male	27.34	35.67	38.75	21.51	25.49
Male	344.52	249.87	370.58	142.59	140.09		Male	23.57	38.75	33.3	17.05	29.96
Male	344.55	336.72	548.8	110.19	301.18		Male	18.51	40.6	43.08	16.29	31.59
Male	344.64	353.4	331.85	197.32	263.47		Male	22.86	38.29	38.97	26.72	21.54
Male	345.94	325.03	416.45	207.66	109.62		Male	21.67	22.29	43.5	21.05	18.32
Male	346.06	243.06	486.81	193.46	338.52		Male	24.76	44.01	52.93	20.2	32.87
Male	346.08	204.32	372.74	213.27	250.38		Male	18.87	33.86	52.3	22.1	39.6
Male	346.16	157.54	422.34	171.77	256.83		Male	16.66	20.61	56.15	20.61	34.61
Male	346.31	147.78	408.71	217.48	324.2		Male	24.1	21.61	53.3	21.16	41.3
Male	346.64	104	444.26	198.49	324.82		Male	23.36	19.24	53.37	18.82	41.2
Male	347.18	100.07	321.5	134.98	236.72		Male	26.2	27.19	42.06	22.22	40.6
Male	348.42	180.76	272.39	302.66	353.4		Male	33.49	26.85	44.08	22.7	38.29
Male	350.56	139.93	333.13	170.31	325.03		Male	28.48	23.5	32.39	18.68	32.29
Male	351.37	154.37	555.6	239.77	243.06		Male	23.48	26.71	43.24	31.68	34.01
Male	351.78	219.25	391.71	236.42	204.32		Male	16.15	24.08	47.4	22.11	33.86
Male	351.91	161.11	323.01	200.3	157.54		Male	20.65	33.89	50.21	22.64	20.61
Male	353.05	219.16	336.29	203.9	147.78		Male	26.63	23.09	58.21	35.44	21.61
Male	353.64	196.59	434.46	140.3	104		Male	21.55	21.33	55.88	15.99	19.24
Male	353.67	242.54	460.63	204.36	100.07		Male	22.34	26.39	48.92	21.9	27.19
Male	353.98	260.86	497.05	258.91	180.76		Male	28.14	27.02	49.79	27.98	26.85
Male	354.19	262.27	542.23	184.28	139.93		Male	28.74	36.73	46.63	18.76	23.5
Male	354.32	363.4	412.72	250.94	154.37		Male	16.42	41.96	38.03	26.13	26.71
Male	355.17	323.34	576.3	180.99	219.25		Male	25	31.99	44.21	30.72	24.08
Male	358.79	320.56	462.83	176.08	161.11		Male	28.09	30.94	48.98	19.08	33.89
Male	364.22	126.46	258.79	215.64	219.16		Male	24.96	22.35	53.92	22.9	23.09
Male	364.4	116.92	262.63	208.54	196.59		Male	33.69	24.03	36.36	18	21.33
Male	365.13	56.8	239.72	269.47	242.54		Male	30.42	12.89	26.35	19.92	26.39
Male	367.27	118.11	228.05	310.43	282.33		Male	33.06	25.1	46.76	24.51	16.93
Male	367.38	192.66	262.62	370.92	190.53		Male	36.71	40.04	37.54	27.48	12.26
Male	368.98	103.8	264.4	287.66	126.55		Male	26.09	19.12	42.87	26.54	21.29
Male	369.21	117.43	278.85	305.63	166.78		Male	33.1	31.58	36.73	34.44	19.82
Male	371.18	226.65	159.14	324.76	199.36		Male	38.61	33.6	23.25	21.51	21.98
Male	371.18	166.93	169.84	314.34	135.34		Male	40.62	45.26	24.14	23.94	18.53
Male	371.87	124.81	126.96	326.34	236.34		Male	20.44	29.48	31.13	31.19	23.56
Male	374.83	105.07	194.49	289.86	243.4		Male	34.04	16.99	41.93	28.13	23.82
Male	375.69	105.23	216.13	209.46	197.05		Male	27.69	21.48	40.32	19.65	26.32
Male	376.35	86.73	287.27	283.65	321.77		Male	26.33	13.52	47.16	23.56	31.2
Male	378.64	144.3	312.06	229.94	192.11		Male	34.59	28.34	50.81	21.79	29.37
Male	378.68	120.47	233.39	380.78	269.28		Male	34.33	23.32	36.8	27.57	29.91
Male	380.17	224.13	224.86	320.71	262.18		Male	30.11	29.73	39.07	18.79	31.99
Male	383.71	219.79	294.55	492	156.46		Male	33.6	38.28	38.39	33.29	23.47
Male	384.43	134.18	318.99	367.25	176.83		Male	35.45	25.71	51.37	34.76	25.25
Male	384.64	134.08	224.24	230.85	179.84		Male	29.81	19.86	33.86	27.55	33.41
Male	386.98	195.79	195.58	335.22	247.42		Male	24.86	38.48	33.09	29.64	40.81
Male	387.1	201.57	262.98	217.12	189.75		Male	38.63	35.31	53.8	20.75	23.24
Male	387.73	103.59	297.95	174.74	122.11		Male	21.54	22.3	31.33	19.04	22.01
Male	388.14	195.61	257.48	157.65	229.05		Male	42.6	26.17	36.11	15.89	22.93
Male	388.18	273.68	289.98	182.55	224.74		Male	31.34	27.17	38.3	19.41	26.13
Male	388.91	159.81	243.86	130.6	156.91		Male	27.29	38.55	33.42	13.52	23.24
Male	389.15	394.9	234.53	198.8	169.92		Male	34.7	42.95	27.46	15.94	17.53
Male	389.38	315.48	202.04	201.35	147.71		Male	22.43	30.67	33.54	21.55	15.65
Male	395.5	159.67	165.21	119.61	254.26		Male	36.08	25.4	27.5	13.96	32.32
Male	397.82	300.32	199.99	254.92	308.76		Male	25.22	43.33	37.37	22.52	35.67
Male	398	311.57	274.4	163.97	216.94		Male	43.47	25.65	33.3	18.6	29.67
Male	400.7	323.74	351.28	378.86	169.77		Male	30.57	40.92	41.85	34.59	19.41
Male	401.36	380.49	189.51	270.66	185.14		Male	22.27	34.13	25.72	23.16	18.37
Male	405.29	175.6	201.23	275.2	233.59		Male	33.35	19.46	30.45	19.77	23.73
Male	405.29	193.18	228.06	109.73	154.68		Male	22.38	25.81	32.06	15.99	26.84
Male	409.05	351	154.33	265.45	108.48		Male	29.81	42.82	33.54	29.66	17.87
Male	411.35	149.63	216.09	158.55	199.72		Male	45.96	18.8	37.84	16.65	18.69
Male	416.48	202.47	254.37	175.28	279.81		Male	34.64	24.67	30.64	24.75	18.4
Male	417.05	264.05	228.56	390.27	120.47		Male	45.33	27.63	27.38	34.19	16.55
Male	420.45	210.99	251.28	243.42	102.8		Male	28.09	31.12	27.99	24.7	19.32
Male	420.61	303.22	407.15	197.24	132.83		Male	23.03	33.93	49.86	20	17.91
Male	420.91	154.87	197.11	309.92	115.76		Male	36.2	26.4	24	33.14	25.68
Male	422.87	122.5	365.73	310.82	285.04		Male	22.27	23.93	34.16	26.69	19.11
Male	425.02	187.24	144.52	137.11	290.38		Male	29.14	24.63	23.7	20.23	17.7
Male	428.87	155.61	181.38	251.75	296.51		Male	37.82	24.54	17.82	26.09	20.12
Male	430.77	226.96	282.81	304.06	124.34		Male	25.02	32.01	34.94	26.64	25.79
Male	432.5	149.88	272.8	143.72	126.07		Male	16.1	27.13	38.6	14.75	32.74
Male	433.71	135.33	172.59	214.49	124.98		Male	22.52	20.98	30.7	22.07	26.17
Male	446.86	158.45	375.89	337.88	107.78		Male	18.57	34.39	43.56	30.38	22.06
Male	446.93	136.29	235.32	325.1	90.55		Male	29.41	28.29	29.2	29.6	17.8
Male	447.14	140.11	378.76	240.83	321.65		Male	47.93	25.14	38.75	20.91	37.75
Male	447.57	103.15	219.55	165.03	225.04		Male	35.12	18.64	39.92	17.77	23.27
Male	450.44	123.59	325.24	315	157.51		Male	17.79	21.07	43.22	39.42	19.17
Male	453.99	123.18	232.52	194.67	181.95		Male	18.79	24.39	28.67	34.9	18.25
Male	457.11	131.97	155.69	307.32	121.59		Male	22.05	25.84	22.87	28.44	16.29
Male	457.24	104.99	304.65	270.55	141.86		Male	42.65	20.23	27.8	26.05	14.78
Male	457.63	117.42	301.84	368.43	226.56		Male	39.6	21.63	30.35	36.4	24.27
Male	458.52	106.34	257.61	367.47	158.6		Male	30.82	22.56	25.84	22.62	17.09
Male	465.16	80.18	248.87	368.02	260.51		Male	44.4	18.93	34.69	28.75	30.41
Male	468.71	149.19	269.45	303.75	169.15		Male	31.01	23.88	25.27	27.92	18.53
Male	472.03	153.55	344.98	228.08	175.33		Male	18.09	13.68	35.86	34.4	15.74
Male	477.19	185.01	222.4	268.28	250.17		Male	26.53	29.73	34.77	36.62	21.75
Male	481.98	144.36	202.37	344.87	221.78		Male	21.04	33.22	27.98	32.52	19.36
Male	486.63	126.08	260.79	377.64	181.13		Male	25.73	28.84	27.61	26.59	19.91
Male	488.074	108.43	186.15	351.73	209.84		Male	19.49	23.13	25.48	38.4	21.9
Male	489.44	155.25	199.95	335.51	292.1		Male	21.76	31.83	22.82	32.94	20.46
Male	490.22	141.79	194.06	226.56	138.29		Male	22.38	17.14	33.89	21.92	31.21
Male	492.44	286.28	204.39	223.72	260.98		Male	48.8	27.81	33.34	29.79	17.12
Male	493.12	197.71	227.05	374.27	298.07		Male	21.49	48.1	22.72	36.08	14.96
Male	495.3	124.59	320.61	308.71	105.96		Male	34.19	25.03	46.32	34.37	25.8
Male	498.57	111.79	228.27	302.39	174.21		Male	30.39	18.02	34.91	28.52	34.02
Male	499.88	118.08	155.69	376.52	253.69		Male	36.56	19.17	29.06	21.77	15.48
Male	204.28	376.77	211.85	308.6	259.38		Male	41.24	46.5	33.1	27.09	14.96
Male	308.2	187.09	279.28	332.22	161.21		Male	38.37	45.71	32.19	32.58	23.03
Male	208.87	238.36	167.96	191.65	232.17		Male	32.72	27.25	23.78	31.98	36.2
Male	209.21	134.96	102.7	155.89	149.46		Male	31.11	33.24	20.55	21.36	22.27
Male	309.23	142.12	139.99	353.28	157.42		Male	40.02	36.26	25.28	33.76	29.14
Male	110	133.53	173.57	217.52	213.5		Male	22.46	23.16	22.57	29.17	37.82
Male	212.15	253.05	250.09	265.35	171.53		Male	37.64	36	28.58	34.32	25.02
Male	216.51	383.92	193.17	164.75	101.93		Male	26.15	34.76	17.91	23.82	16.1
Male	219.07	208.85	224.03	296.42	149.58		Male	16.81	27.15	24.3	23.4	22.52
Male	128.43	160.78	196.98	279.41	157.56		Male	25.43	27.12	28.04	19.04	18.57
Male	229.16	361.79	176.56	296.4	203.47		Male	41.21	28.29	25.09	33.5	29.41
Male	237.34	293.58	326.85	336.41	312.66		Male	33.32	44.57	51.68	21.66	37.93
Male	239.83	197.92	165.65	293.8	245.39		Male	21.25	23.77	27.76	17.62	35.12
Male	241.09	260.49	170.86	232.12	164.64		Male	22.19	27.95	36.82	24.38	17.79
Male	251.35	132.32	301.24	235.81	212.32		Male	15.51	13.99	48.86	27.71	18.79
Male	370.17	197.69	193.56	296.99	157.95		Male	23.25	27.63	25.01	29.84	22.05
Male	371.37	201.49	159.96	285.45	127.59		Male	25.6	21.39	27.1	26.96	27.54
Male	175.72	129.45	261.46	217.47	84.75		Male	32.29	18.75	38.17	23.49	13.15
Male	184.7	178.47	333.85	326.87	163.42		Male	36.1	22.46	36.79	39.22	17.82
Male	186.77	186.54	253.49	330.14	147.25		Male	36.21	28.01	41.43	33.42	26.14
Male	204.01	349.19	294.05	329.05	194.39		Male	24.91	37.17	41.59	33.65	27.84
Male	244.02	333.49	252.45	194.36	177.28		Male	45.24	44.84	31.78	31.44	26.21
Male	151.43	327.78	177.84	304.61	293.67		Male	33.43	42.82	28.66	31.62	32.71
Male	266.24	288.34	196.08	276.75	317.48		Male	17.48	32.92	32.15	31.78	34.63
Male	270.53	126.58	374.29	278.08	208.22		Male	29.72	20.39	59.48	29.4	30.41
Male	290.65	274.21	183.74	210.34	140.3		Male	20.83	43.49	28.32	28.74	18.08
Male	372.02	130.26	286.71	332.36	153.18		Male	31.55	20.47	45.22	33.52	19.69
Male	252.1	148.68	193.27	108.11	156.78		Male	17.06	35.28	42.81	17.38	28.06
Male	272.7	177.62	230.22	88.37	108.46		Male	26.98	22.46	36.58	17.78	19.4
